# Supplementary material for: GDF15 antagonism limits severe heart failure and prevents cardiac cachexia
Source: Cardiovasc Res. 2024 Sep 23;120(17):2249–60. doi: 10.1093/cvr/cvae214 (PMC11687397; doi:10.1093/cvr/cvae214)
Supplement: cvae214_Supplementary_Data [file cvae214_supplementary_data.zip]

Archive with 2 entries (2 files):
- Supplementary Data 1.xlsx
- Takaoka supplementary methods figures.pdf
