# Supplementary material for: GDF15 antagonism limits severe heart failure and prevents cardiac cachexia
Source: Cardiovasc Res. 2024 Sep 23;120(17):2249–60. doi: 10.1093/cvr/cvae214 (PMC11687397; doi:10.1093/cvr/cvae214)
Supplement: cvae214_Supplementary_Data [file cvae214_supplementary_data.zip › Supplementary Data 1.xlsx]

## Sheet: Index
ID	Description
PCR primers
Supp Table 1	Real time PCR primers sequences
General Information
Suppl. Table 2	Sample table input summary with mapping statistics.
Suppl. Table 3	Nextflow softwares and corresponding versions
DEGs List
Suppl. Table 4	Normalised counts for all samples with all identified genes using DESeq2 median of ratios normalisation (counts divided by sample-specific size factors determined by median ratio of gene counts relative to geometric mean per gene).
Suppl. Table 5	List of 118 significant differentially expressed genes (DEGs) identified using DESeq2 by comparing post week 4 after irradiated between KO and WT (each has 3 replicates). The threshold cut-off for significance is padj (Benjamini-Hochberg correction) < 0.05 & abs(log2FoldChange) >= 0.6 (equals 1.5-fold change). This list is also applied to GeneOntology analysis as input.
Suppl. Table 6	List of 5070 significant differentially expressed genes (DEGs) identified using DESeq2 by comparing post week 7 after irradiated between KO and WT (each has 3 replicates). The threshold cut-off for significance is padj (Benjamini-Hochberg correction) < 0.05 & abs(log2FoldChange) >= 0.6 (equals 1.5-fold change). This list is also applied to GeneOntology analysis as input.
Suppl. Table 7	List of 1812 significant differentially expressed genes (DEGs) identified using DESeq2 by comparing post week 2 to nonirradiated wk0 WT (wk2 4 replicates vs wk0 3 replicates). The threshold cut-off for significance is padj (Benjamini-Hochberg correction) < 0.05 & abs(log2FoldChange) >= 0.6 (equals 1.5-fold change). This list is also applied to GeneOntology analysis as input.
Suppl. Table 8	List of 994 significant differentially expressed genes (DEGs) identified using DESeq2 by comparing post week 4 to nonirradiated wk0 WT ( 3 replicates each). The threshold cut-off for significance is padj (Benjamini-Hochberg correction) < 0.05 & abs(log2FoldChange) >= 0.6 (equals 1.5-fold change). This list is also applied to GeneOntology analysis as input.
Suppl. Table 9	List of 1726 significant differentially expressed genes (DEGs) identified using DESeq2 by comparing post week 7 to nonirradiated wk0 WT ( 3 replicates each). The threshold cut-off for significance is padj (Benjamini-Hochberg correction) < 0.05 & abs(log2FoldChange) >= 0.6 (equals 1.5-fold change). This list is also applied to GeneOntology analysis as input.
GeneOntology
Suppl. Table 10	GeneOntology (Biological Process) enrichment comparison analysis using ClusterProfiler (R packages) "compareCluster" function compare wk4 (KOvsWT) and wk7(KOvsWT). Input list used STable4,5.
Suppl. Table 11	Reactome pathway enrichment comparison analysis using ClusterProfiler (R packages) "compareCluster" function to compare wk4 (KOvsWT) and wk7(KOvsWT). Input list used STable4,5.
Suppl. Table 12	KEGG pathway enrichment comparison analysis using ClusterProfiler (R packages) "compareCluster" function to compare wk4 (KOvsWT) and wk7(KOvsWT). Input list used STable4,5.
Suppl. Table 13	GeneOntology (Biological Process) enrichment comparison analysis using ClusterProfiler (R packages) "compareCluster" function to compare WT wk2vswk0 wk4vswk0 and wk7vswk0. Input list used STable6,7,8.
Suppl. Table 14	Reactome pathway enrichment comparison analysis using ClusterProfiler (R packages) "compareCluster" function to compare WT wk2vswk0 wk4vswk0 and wk7vswk0. Input list used STable6,7,8.
Suppl. Table 15	KEGG pathway enrichment comparison analysis using ClusterProfiler (R packages) "compareCluster" function to compare WT wk2vswk0 wk4vswk0 and wk7vswk0. Input list used STable6,7,8.

## Sheet: STable1
Supplementary Table 1: Quantitative real time polymerase chain reaction SYBR Green qPCR
	FORWARD PRIMER 5' -> 3'	REVERSE PRIMER 5' -> 3'
TNF	GGTCCCCAAAGGGATGAG	CACTTGGTGGTTTGCTACGAC
CXCL1	CAGACCATGGCTGGGATTCA	AGTGTGGCTATGACTTCGGTTT
CCL2	GTTAACGCCCCACTCACCT	TTCTTTGGGACACCTGCTG
IL1B	CACTCATTGTGGCTGTGGAGAA	CCACGGGAAAGACACAGGTAG
ATF4	GCAAGGAGGATGCCTTTTC	GTTTCCAGGTCATCCATTCG
SXBP1	GGGTCTGCTGAGTCCGCAGCAGG	GAAAGGGAGGCTGGTAAGGAAC
CHOP	CGGCCTGGGAAGCAACGCAT	GTCGATCAGAGCCCGCCGTG
IL6	CCAGAGATACAAAGAAATGATGG	ACTCCAGAAGACCAGAGGAAAT
COL3A1	GTCCAGGGATACGGGGTATG	CAGGGAAACCCATGACACCA
COLA1	CGATGGATTCCCGTTCGAGT	CGATCTCGTTGGATCCCTGG
36B4	TCTCCAGAGGCACCATTGAAA	CTCGCTGGCTCCCACCTT
Quantitative real time polymerase chain reaction. Probe based assay
Gdf15 (Mm00442228_m1, ThermoFisher Scientific)
Chop AGCCTAAGATGAGCGCAAGT, reverse GGCCACAGGACTAGAACACC).

## Sheet: STable 2
Supplementary Table2 : Sample table input summary with mapping statistics
Sample.name	Condition	WeeksPI	time	rep	Sex	GDF15Exp	SampleID	Total Reads(millions)	After Trimming(millions)	Uniquely % Aligned
GTC251-1-42.2d	WT	Non-irradiated	0w	1	F	Not measured	WT_T0w_REP1	282.1	125.3	0.726
GTC251-2-42.2f	WT	Non-irradiated	0w	2	F	Not measured	WT_T0w_REP2	29.5	13.3	0.747
GTC251-3-42.2g	WT	Non-irradiated	0w	3	F	Not measured	WT_T0w_REP3	27	12.7	0.704
GTC251-4-32.2d	KO	Non-irradiated	0w	1	F	Not measured	KO_T0w_REP1	29.5	13.4	0.736
GTC251-5-38.2d	KO	Non-irradiated	0w	2	F	Not measured	KO_T0w_REP2	34.4	15.3	0.754
GTC251-6-32.2f	KO	Non-irradiated	0w	3	F	Not measured	KO_T0w_REP3	21.6	10.5	0.683
GTC251-7-42.1f	WT	2 weeks	2w	1	F	0.0316	WT_T2w_REP1	36.4	16.3	0.718
GTC251-8-42.1g	WT	2 weeks	2w	2	F	0.035	WT_T2w_REP2	31.5	14.4	0.7
GTC251-9-42.1h	WT	2 weeks	2w	3	F	0.0217	WT_T2w_REP3	26.2	11.4	0.741
GTC251-10-35.1e	WT	2 weeks	2w	1	F	0.0184	WT_T2w_REP4	33.7	14.7	0.738
GTC251-11-38.1c	KO	2 weeks	2w	2	F	0.0305	KO_T2w_REP1	30.2	13.7	0.709
GTC251-12-37.1c	KO	2 weeks	2w	3	F	0.0266	KO_T2w_REP1	34.3	14.6	0.759
GTC251-13-44.1c	WT	4 weeks	4w	1	F	0.0513	WT_T4w_REP1	27.6	12.6	0.689
GTC251-14-44.1d	WT	4 weeks	4w	2	F	0.1161	WT_T4w_REP2	24.2	11.1	0.69
GTC251-15-44.1e	WT	4 weeks	4w	3	F	0.0867	WT_T4w_REP3	28.7	13.1	0.72
GTC251-16-32.1g	KO	4 weeks	4w	1	F	0.3348	KO_T4w_REP1	35	15.5	0.739
GTC251-17-32.1i	KO	4 weeks	4w	2	F	0.3863	KO_T4w_REP2	34	14.8	0.754
GTC251-18-32.1j	KO	4 weeks	4w	3	F	0.1938	KO_T4w_REP3	31.2	13.4	0.746
GTC251-19-30.1i	WT	7 weeks	7w	1	F	0.1396	WT_T7w_REP1	25.7	11.7	0.717
GTC251-20-30.1j	WT	7 weeks	7w	2	F	0.1399	WT_T7w_REP2	46.8	20.1	0.771
GTC251-21-29.1d	WT	7 weeks	7w	3	M	0.1078	WT_T7w_REP3	31.7	13.7	0.75
GTC251-22-31.1d	KO	7 weeks	7w	1	M	1.0469	KO_T7w_REP1	34.8	16.2	0.736
GTC251-23-31.1e	KO	7 weeks	7w	2	F	1.5796	KO_T7w_REP2	37.6	16.5	0.811
GTC251-24-31.1c	KO	7 weeks	7w	3	M	0.3536	KO_T7w_REP3	22.5	10.1	0.74

## Sheet: STable3
Supplementary Table S3 : Nextflow softwares and corresponding versions
Software	Version
bedtools	2.30.0
bioconductor-summarizedexperiment	1.20.0
bioconductor-tximeta	1.8.0
deseq2	1.28.0
dupradar	1.18.0
fastqc	0.11.9
nextflow	21.05.0.edge
nf-core/rnaseq	3.2
picard	2.23.9
preseq	3.1.1
qualimap	2.2.2-dev
rseqc	3.0.1
salmon	1.4.0
samtools	1.1
star	2.6.1d
stringtie	2.1.4
subread	2.0.1
trimgalore	0.6.6
ucsc	377

## Sheet: STable4
Supplementary Table 4: Normalised counts for all samples with all identified genes using DESeq2 median of ratios normalisation (counts divided by sample-specific size factors determined by median ratio of gene counts relative to geometric mean per gene).
ensembl_gene_id	KO_T0w_REP1	KO_T0w_REP2	KO_T0w_REP3	KO_T2w_REP1	KO_T2w_REP2	KO_T4w_REP1	KO_T4w_REP2	KO_T4w_REP3	KO_T7w_REP1	KO_T7w_REP2	KO_T7w_REP3	WT_T0w_REP1	WT_T0w_REP2	WT_T0w_REP3	WT_T2w_REP1	WT_T2w_REP2	WT_T2w_REP3	WT_T2w_REP4	WT_T4w_REP1	WT_T4w_REP2	WT_T4w_REP3	WT_T7w_REP1	WT_T7w_REP2	WT_T7w_REP3	external_gene_name	description	chromosome_name	start_position	end_position	strand	transcript_length
ENSMUSG00000000001	392.537	381.662	397.9	361.833	402.626	408.737	423.23	403.964	557.486	536.565	686.462	378.3	366.069	366.719	296.623	336.286	378.26	351.261	396.178	406.264	455.453	637.115	478.166	548.247	Gnai3	guanine nucleotide binding protein (G protein), alpha inhibiting 3	3	108014596	108053462	-1	3262
ENSMUSG00000000003	0	0	0	0	0	0	0	0	0	0	0	0	0	0	0	0	0	0	0	0	0	0	0	0	Pbsn	probasin	X	76881507	76897229	-1	902
ENSMUSG00000000028	44.9899	53.5666	63.5146	50.9799	49.8094	46.2543	31.3152	60.4805	29.8783	50.5148	48.3424	45.6675	53.1027	27.1166	51.2805	37.8914	43.5914	26.0193	47.6502	49.6869	45.994	64.8121	51.2796	69.5538	Cdc45	cell division cycle 45	16	18599197	18630737	-1	2143
ENSMUSG00000000031	103.477	123.395	95.2719	190.242	261.499	292.629	356.804	131.231	149.392	116.43	350.214	64.058	83.6085	167.864	227.243	209.587	215.144	165.873	196.047	157.829	585.583	288.597	288.364	173.884	H19	H19, imprinted maternally expressed transcript	7	142129266	142131880	-1	2286
ENSMUSG00000000037	6.74848	4.78273	0	8.70388	10.377	4.71983	34.162	6.84685	6.55866	16.6329	15.0399	1.97481	2.25969	14.2039	5.0275	3.55231	9.84321	14.0938	16.3372	16.0752	5.60903	6.11435	6.65969	6.1371	Scml2	Scm polycomb group protein like 2	X	159865521	160041209	1	1257
ENSMUSG00000000049	4.49899	2.86964	5.60423	0	2.07539	0	28.4684	1.14114	0	1.8481	3.22283	1.48111	4.51938	0	0	2.36821	2.81235	1.08414	1.36144	0	2.24361	1.22287	0	1.02285	Apoh	apolipoprotein H	11	108234180	108305222	1	1190
ENSMUSG00000000056	1960.43	1866.22	1896.1	1406.3	1201.65	1212.05	1221.29	1296.34	545.826	491.595	235.266	1691.67	1788.54	1748.37	1403.68	1478.95	1333.05	1401.79	1263.41	1348.85	1112.83	1565.27	1473.79	1620.19	Narf	nuclear prelamin A recognition factor	11	121128079	121146682	1	4395
ENSMUSG00000000058	803.07	1035.94	1912.91	787.08	971.283	802.371	847.409	715.496	499.915	301.857	490.944	1019.13	978.445	881.934	807.417	834.794	869.015	771.906	908.078	984.97	894.079	1452.77	1302.63	1349.14	Cav2	caveolin 2	6	17281184	17289114	1	2733
ENSMUSG00000000078	1025.77	1284.64	1076.01	1214.81	854.024	987.388	1034.35	1127.45	2675.2	3750.41	2035.75	950.502	1164.87	1035.59	978.352	988.727	964.635	745.887	793.717	1391.23	1028.7	1219.2	1232.71	1359.37	Klf6	Kruppel-like factor 6	13	5911481	5920393	1	4225
ENSMUSG00000000085	283.436	376.879	93.4038	600.568	606.014	488.974	502.941	478.139	311.172	441.696	368.477	313.872	301.668	322.816	464.541	460.617	457.006	469.432	404.346	336.117	520.518	465.913	362.953	323.22	Scmh1	sex comb on midleg homolog 1	4	120262478	120387383	1	3353
ENSMUSG00000000088	8198.28	7987.16	13076.5	7419.44	7219.25	5905.45	6207.05	6840.01	3624.75	3032.12	3277.61	8705.59	8458.01	7757.92	7137.04	7442.1	7285.38	7668.1	7215.61	7398.97	6046.53	5801.29	5933.78	6715.01	Cox5a	cytochrome c oxidase subunit 5A	9	57428557	57439709	1	1818
ENSMUSG00000000093	25.8692	21.044	20.5488	69.6311	56.0356	41.5345	59.7836	38.7988	29.1496	25.8734	53.7138	27.8942	25.9864	43.903	97.5335	78.1509	85.7765	55.291	35.3973	36.5345	39.2632	42.8004	38.6262	34.7769	Tbx2	T-box 2	11	85723377	85732774	1	3626
ENSMUSG00000000094	0	0	0	2.48682	0	0.943966	0	4.56457	0	0	6.44565	0.123426	0	0	0	1.1841	0	0	0	0	0	0	1.33194	2.0457	Tbx4	T-box 4	11	85777248	85806923	1	3153
ENSMUSG00000000103	0	0	0	0	0	0	0	0	0	0	0	0	0	0	0	0	0	0	0	0	0	0	0	0	Zfy2	zinc finger protein 2, Y-linked	Y	2106015	2170409	-1	2846
ENSMUSG00000000120	5.62374	11.4786	1.86808	9.94729	15.5654	17.9353	34.162	10.2703	9.47361	9.24051	12.8913	4.3199	2.25969	3.87379	26.143	10.6569	12.6556	22.7669	14.9758	20.4593	32.5324	12.2287	19.3131	6.1371	Ngfr	nerve growth factor receptor (TNFR superfamily, member 16)	11	95459644	95478561	-1	3446
ENSMUSG00000000125	0	0	0	0	0	0	0	0	0	0	0	0	0	0	0	0	0	0	1.36144	0	0	0	0	0	Wnt3	wingless-type MMTV integration site family, member 3	11	103664976	103708783	1	3076
ENSMUSG00000000126	59.6116	76.5237	57.9103	77.0915	84.0534	71.7414	78.7625	71.892	111.497	146.616	56.9366	85.9043	99.4263	82.6409	70.385	78.1509	97.0259	95.4041	68.0718	64.3007	93.1099	74.595	71.9246	68.5309	Wnt9a	wingless-type MMTV integration site family, member 9A	11	59197754	59224378	1	3320
ENSMUSG00000000127	156.34	224.788	127.029	192.729	153.579	159.53	169.861	198.559	151.578	141.072	128.913	164.28	207.891	198.855	130.715	184.72	165.928	131.181	182.432	192.902	175.002	200.551	176.482	195.364	Fer	fer (fms/fps related) protein kinase	17	64170057	64446491	1	657
ENSMUSG00000000131	201.33	158.787	50.438	457.576	503.282	529.565	490.605	413.094	601.21	631.435	1530.84	244.136	335.564	238.884	505.767	468.905	486.536	434.739	299.516	406.264	327.567	297.157	352.963	403.003	Xpo6	exportin 6	7	125700887	125799673	-1	4552
ENSMUSG00000000134	129.346	149.221	91.5357	247.439	286.404	219	229.645	230.511	309.714	363.46	453.344	156.998	122.023	157.534	258.414	252.214	236.237	290.549	187.878	241.128	210.899	227.454	226.429	184.113	Tfe3	transcription factor E3	X	7628799	7641441	1	636
ENSMUSG00000000142	33.7424	26.7833	3.73615	44.7628	25.9424	36.8147	30.3663	28.5286	23.3197	43.1224	15.0399	27.8942	40.6744	29.6991	97.5335	28.4185	28.1235	62.88	36.7588	43.8414	40.385	22.0117	43.288	27.6169	Axin2	axin 2	11	108811175	108841609	1	4260
ENSMUSG00000000148	83.2313	72.6975	35.4934	135.532	121.41	107.612	109.129	110.691	104.21	104.726	113.873	91.7054	84.7383	89.0972	132.726	110.122	133.586	135.517	103.469	84.7601	111.059	94.161	99.2294	75.6909	Brat1	BRCA1-associated ATM activator 1	5	140690766	140705134	1	3333
ENSMUSG00000000149	1519.53	1344.9	1089.09	1786.78	1617.77	1562.26	1406.34	1621.56	879.589	856.287	1052.79	1726.85	1610.03	1729	2154.79	2007.06	1854.74	1896.16	1637.81	1424.85	1601.94	1373.28	1480.45	1256.06	Gna12	guanine nucleotide binding protein, alpha 12	5	140744163	140816186	-1	3416
ENSMUSG00000000154	3.37424	8.60892	22.4169	4.97365	11.4147	11.3276	7.59157	5.70571	13.8461	9.24051	15.0399	5.06046	4.51938	9.03885	5.0275	3.55231	5.62469	4.33655	6.80718	5.84552	7.85264	11.0058	11.9874	12.2742	Slc22a18	solute carrier family 22 (organic cation transporter), member 18	7	143027473	143053071	1	1525
ENSMUSG00000000157	0	0	0	0	0	0	0	0	0	0	0	0	0	0	0	1.1841	0	0	0	0	0	0	0	0	Itgb2l	integrin beta 2-like	16	96223488	96244819	-1	2633
ENSMUSG00000000159	0	0	0	2.48682	0	0	0	0	0	0	0	0	1.12984	0	1.0055	0	0	0	0	0	0	0	0	0	Igsf5	immunoglobulin superfamily, member 5	16	96162868	96223321	1	1601
ENSMUSG00000000167	4.49899	1.91309	3.73615	2.48682	3.11309	2.8319	2.84684	3.42343	8.01613	6.77637	5.37138	6.41814	9.03875	1.29126	1.0055	4.73642	2.81235	4.33655	4.08431	1.46138	5.60903	0	3.32984	6.1371	Pih1d2	PIH1 domain containing 2	9	50528621	50536300	1	1256
ENSMUSG00000000168	5008.5	4819.08	4883.15	4635.44	4390.49	3524.77	3335.54	4125.23	1826.95	1542.55	464.087	4655.25	4954.37	4714.41	4371.91	4709.18	4286.01	4698.65	4743.24	3960.34	3491.06	3699.18	3499	4111.86	Dlat	dihydrolipoamide S-acetyltransferase (E2 component of pyruvate dehydrogenase complex)	9	50545933	50571080	-1	4035
ENSMUSG00000000171	9089.08	8551.53	25568.4	6062.88	6047.69	5475	5536.15	6172.44	2933.18	2214.64	1543.73	8418.01	8787.93	7782.45	6054.12	6223.65	5904.52	6291.25	6637	6560.14	5219.76	5520.03	5438.3	6582.04	Sdhd	succinate dehydrogenase complex, subunit D, integral membrane protein	9	50507657	50515112	-1	1231
ENSMUSG00000000182	0	0	0	0	0	0	0.948946	0	0	0.616034	2.14855	0.370277	1.12984	0	0	0	0	0	0	4.38414	1.12181	0	0	0	Fgf23	fibroblast growth factor 23	6	127049865	127058371	1	1814
ENSMUSG00000000183	7.87323	3.82619	7.4723	12.4341	10.377	2.8319	2.84684	7.988	2.91496	0	0	25.0554	6.77906	3.87379	8.044	9.47284	8.43704	7.58896	12.2529	7.3069	7.85264	1.22287	5.99372	8.1828	Fgf6	fibroblast growth factor 6	6	126992549	127005150	1	4657
ENSMUSG00000000184	1892.95	2216.32	696.792	2039.2	1728.8	1774.66	2033.59	2143.07	1675.37	1455.69	1203.19	1950.13	2024.68	1934.31	1853.14	2158.62	1583.35	1743.29	2390.68	2241.76	2038.32	2590.04	2232.33	2425.18	Ccnd2	cyclin D2	6	127102125	127129156	-1	6330
ENSMUSG00000000194	576.995	526.101	465.151	512.286	556.205	562.603	805.655	540.901	725.096	601.865	895.946	533.57	528.767	519.088	509.789	521.006	525.909	632.052	665.742	520.251	554.172	595.537	749.881	592.23	Gpr107	G protein-coupled receptor 107	2	31042328	31108787	1	6134
ENSMUSG00000000197	21.3702	18.1744	9.34038	12.4341	7.26387	8.49569	10.4384	10.2703	5.82992	8.62447	7.51993	14.3174	4.51938	20.6602	6.033	8.28873	8.43704	8.6731	2.72287	7.3069	19.0707	9.78296	8.65759	13.297	Nalcn	sodium leak channel, non-selective	14	123514046	123864556	-1	7122
ENSMUSG00000000202	0	0	1.86808	0	0	0.943966	0	0	0.728739	6.16034	1.07428	0.123426	0	0	0	0	0	0	1.36144	0	0	0	0	0	Btbd17	BTB (POZ) domain containing 17	11	114682043	114686771	-1	3020
ENSMUSG00000000204	1.12475	2.86964	0	16.1644	13.49	135.931	40.8047	83.3034	397.892	281.527	1175.26	4.19648	7.90891	1.29126	7.0385	15.3934	7.03086	10.8414	25.8673	27.7662	34.776	105.167	77.2524	51.1425	Slfn4	schlafen 4	11	83066012	83081042	1	3958
ENSMUSG00000000214	0	0	0	0	1.0377	0	0.948946	0	2.91496	3.08017	3.22283	0	0	0	0	0	0	0	0	1.46138	6.73083	0	0	0	Th	tyrosine hydroxylase	7	142446489	142484865	-1	1829
ENSMUSG00000000215	0	2.86964	0	0	0	0	0	0	0	0	0	0	0	0	0	0	0	0	0	0	0	0	0	0	Ins2	insulin II	7	142232393	142297118	-1	472
ENSMUSG00000000216	0	0.956547	0	0	0	0	0	0	0	0	0	0	0	0	0	0	0	0	0	0	0	0	0	0	Scnn1g	sodium channel, nonvoltage-gated 1 gamma	7	121333702	121367698	1	2991
ENSMUSG00000000223	4.49899	4.78273	1.86808	4.97365	8.30157	8.49569	10.4384	9.12914	12.3886	10.4726	12.8913	4.93703	2.25969	7.74759	5.0275	5.92052	7.03086	17.3462	6.80718	7.3069	5.60903	2.44574	4.66178	7.15995	Drp2	dystrophin related protein 2	X	133305300	133357322	1	3141
ENSMUSG00000000244	8.99798	0.956547	14.9446	6.21706	5.18848	12.2716	7.59157	17.1171	62.6716	32.6498	103.13	9.01008	20.3372	1.29126	2.011	5.92052	2.81235	5.42069	14.9758	2.92276	14.5835	28.126	30.6346	33.754	Tspan32	tetraspanin 32	7	142558783	142573381	1	1582
ENSMUSG00000000247	0	0	0	0	0	0	0	0	0.728739	0	0	0	4.51938	0	0	0	0	0	1.36144	0	0	2.44574	0.665969	0	Lhx2	LIM homeobox protein 2	2	38229293	38259745	1	1696
ENSMUSG00000000248	0	0	0	0	0	0	0	0	0.728739	1.23207	1.07428	0.123426	0	0	0	0	0	0	0	0	0	0	1.33194	0	Clec2g	C-type lectin domain family 2, member g	6	128911344	128961670	1	2463
ENSMUSG00000000253	1686	1607	1881.15	1406.3	1400.89	1271.52	1124.5	1365.95	545.826	416.439	183.701	1613.92	1750.13	1674.77	1579.64	1784.45	1558.04	1370.35	1458.1	1357.62	1074.69	1040.66	1208.07	1167.07	Gmpr	guanosine monophosphate reductase	13	45660920	45707276	1	1580
ENSMUSG00000000263	0	0	0	0	0	0	0	0	0	0	0	0	0	0	0	0	0	0	0	0	0	0	0	0	Glra1	glycine receptor, alpha 1 subunit	11	55405064	55499024	-1	1797
ENSMUSG00000000266	321.678	374.966	313.837	359.346	278.102	300.181	295.122	256.757	281.293	293.848	168.661	341.149	362.68	457.108	260.425	222.612	236.237	290.549	334.913	331.733	324.202	303.272	257.064	329.358	Mid2	midline 2	X	139565348	139668464	1	6271
ENSMUSG00000000275	433.028	515.579	240.982	458.819	580.072	549.388	613.019	707.508	828.577	763.266	1145.18	518.512	525.377	530.71	554.031	464.169	528.721	503.04	594.947	581.629	592.313	832.774	822.471	718.04	Trim25	tripartite motif-containing 25	11	88890202	88911119	1	1433
ENSMUSG00000000276	388.038	390.271	211.093	174.078	308.196	342.66	310.305	295.556	155.222	128.135	111.725	362.995	416.912	442.904	185.012	181.168	272.798	269.95	332.19	309.813	268.112	310.609	250.404	251.621	Dgke	diacylglycerol kinase, epsilon	11	88926005	88957676	-1	8347
ENSMUSG00000000278	255.318	270.703	265.267	237.492	257.349	310.565	317.897	283.003	930.6	1259.79	914.208	196.494	249.696	214.35	213.166	264.055	247.486	242.847	224.637	257.203	323.08	321.615	324.327	348.792	Scpep1	serine carboxypeptidase 1	11	88814846	88846291	-1	2097
ENSMUSG00000000282	66.3601	54.5232	16.8127	156.67	162.918	110.444	74.9667	70.7508	120.971	126.287	171.884	84.4232	57.622	77.4759	181.996	207.218	174.365	155.032	91.2162	159.29	98.7189	96.6067	79.2503	47.0511	Mnt	max binding protein	11	74721746	74736551	1	4590
ENSMUSG00000000290	98.9778	73.6541	93.4038	110.664	123.486	276.582	244.828	214.535	859.184	723.84	1273.02	79.9799	155.918	76.1846	133.732	104.201	130.774	101.909	155.204	118.372	140.226	293.489	281.705	235.255	Itgb2	integrin beta 2	10	77366086	77401542	1	2970
ENSMUSG00000000295	16.8712	32.5226	85.9315	19.8946	31.1309	33.0388	19.9279	22.8228	48.8255	52.9789	63.3823	22.7103	32.7655	29.6991	27.1485	21.3139	32.342	19.5145	27.2287	29.2276	23.5579	25.6803	21.311	26.5941	Hddc2	HD domain containing 2	10	31189379	31204200	1	858
ENSMUSG00000000296	91.1045	78.4368	147.578	59.6838	51.8848	55.694	41.7536	55.916	34.2508	26.4895	18.2627	80.3502	92.6472	69.7283	65.3575	58.0211	63.2778	72.6372	65.3489	73.069	52.7249	48.9148	46.6178	53.1882	Tpd52l1	tumor protein D52-like 1	10	31208372	31321954	-1	1308
ENSMUSG00000000301	7.87323	21.044	26.1531	9.94729	8.30157	6.60776	17.081	7.988	21.8622	20.3291	34.3768	11.2317	11.2984	10.3301	17.0935	11.841	12.6556	14.0938	4.08431	11.691	8.97445	17.1202	17.3152	26.5941	Pemt	phosphatidylethanolamine N-methyltransferase	11	59861440	59937315	-1	424
ENSMUSG00000000303	0	0	0	1.24341	0	5.66379	3.79578	1.14114	14.5748	11.7046	15.0399	0.246852	2.25969	0	0	0	0	0	0	0	0	2.44574	2.66388	4.0914	Cdh1	cadherin 1	8	107329983	107396878	1	4430
ENSMUSG00000000305	26.9939	28.6964	3.73615	64.6574	35.2817	22.6552	60.7325	66.1863	25.5059	8.00844	10.7428	52.2091	31.6356	74.8933	43.2365	52.1006	68.9025	54.2069	58.5417	30.689	47.1158	44.0233	35.2963	61.371	Cdh4	cadherin 4	2	179084224	179541166	1	6388
ENSMUSG00000000308	2.24949	1.91309	3.73615	0	3.11309	0.943966	12.3363	5.70571	16.0323	8.62447	24.7083	5.67759	2.25969	2.58253	1.0055	2.36821	2.81235	0	4.08431	5.84552	20.1925	9.78296	4.66178	4.0914	Ckmt1	creatine kinase, mitochondrial 1, ubiquitous	2	121188195	121194218	1	850
ENSMUSG00000000317	350.921	311.834	485.7	647.818	856.099	848.625	780.982	683.544	252.144	188.506	266.42	398.418	373.978	382.214	614.361	590.868	503.41	793.589	725.645	891.442	648.404	1066.34	1030.25	944.09	Bcl6b	B cell CLL/lymphoma 6, member B	11	70114954	70120624	-1	3366
ENSMUSG00000000318	46.1146	41.1315	100.876	16.1644	19.7162	32.0948	46.4983	22.8228	56.8417	74.5401	151.473	38.8791	62.1414	28.4078	19.1045	28.4185	35.1543	22.7669	51.7346	32.1504	59.4557	26.9031	52.6115	47.0511	Clec10a	C-type lectin domain family 10, member A	11	70047023	70061660	1	789
ENSMUSG00000000320	130.471	94.6981	112.085	57.1969	99.6188	57.5819	75.9157	58.1983	23.3197	13.5527	13.9656	103.554	118.634	104.592	64.352	54.4688	59.0593	84.5627	57.1803	65.7621	56.0903	75.8179	84.578	59.3253	Alox12	arachidonate 12-lipoxygenase	11	70132283	70146179	-1	3001
ENSMUSG00000000326	1408.18	1438.65	1520.61	1530.64	1582.49	1547.16	1301.95	1541.68	2143.95	1493.27	1410.52	2524.43	1597.6	2064.73	1782.75	2258.09	2079.73	1503.7	1422.7	1239.25	1744.41	1394.07	1682.24	1399.26	Comt	catechol-O-methyltransferase	16	18225636	18245602	-1	1978
ENSMUSG00000000339	254.193	254.441	455.81	222.571	236.595	173.69	217.309	170.03	303.884	289.536	281.46	262.65	253.085	222.097	205.122	183.536	198.27	191.892	205.577	225.053	179.489	220.117	260.394	229.118	Rtca	RNA 3'-terminal phosphate cyclase	3	116282612	116301857	-1	1594
ENSMUSG00000000340	882.927	1013.94	504.38	797.027	708.746	638.121	573.163	722.343	299.512	362.844	112.799	757.711	864.331	910.341	719.938	684.413	741.053	749.139	838.644	694.156	855.938	727.607	616.021	1019.78	Dbt	dihydrolipoamide branched chain transacylase E2	3	116306719	116343630	1	3301
ENSMUSG00000000346	3393.36	3356.52	7212.64	2647.22	2766.5	2756.38	2646.61	2832.32	2522.9	2637.24	2627.68	3186.98	3453.93	3210.08	2897.85	2738.83	2896.72	2682.16	2921.64	2915.45	2585.76	2800.37	2877.65	3103.33	Dazap2	DAZ associated protein 2	15	100513230	100518642	1	2135
ENSMUSG00000000355	210.328	211.397	409.109	195.216	193.011	195.401	195.483	207.688	225.909	200.827	276.089	234.262	214.67	188.525	174.957	168.143	195.458	200.565	215.107	222.13	175.002	202.996	184.473	266.964	Mcts1	malignant T cell amplified sequence 1	X	37689455	37702303	1	783
ENSMUSG00000000359	29.2434	29.6529	22.4169	44.7628	44.6209	47.1983	52.192	47.928	18.2185	22.1772	30.0797	29.6222	30.5058	20.6602	58.319	50.9165	26.7173	42.2814	19.0601	30.689	45.994	36.6861	47.9498	31.7083	Rem1	rad and gem related GTP binding protein 1	2	152468871	152477118	1	1663
ENSMUSG00000000365	3.37424	3.82619	5.60423	13.6775	4.15078	8.49569	8.54051	5.70571	9.47361	8.62447	9.66848	5.67759	7.90891	12.9126	9.0495	8.28873	5.62469	4.33655	10.8915	5.84552	1.12181	17.1202	13.3194	2.0457	Rnf17	ring finger protein 17	14	56640038	56762489	1	5264
ENSMUSG00000000374	917.794	770.977	300.76	741.073	662.05	711.75	772.442	821.623	614.327	665.316	375.996	816.708	805.579	856.108	757.142	716.383	708.711	780.579	830.476	716.076	735.905	626.109	686.614	611.664	Trappc10	trafficking protein particle complex 10	10	78022559	78080475	-1	5047
ENSMUSG00000000378	328.426	211.397	338.122	269.82	206.501	239.767	235.339	233.934	299.512	287.072	328.728	293.136	362.68	220.806	303.661	329.181	265.767	221.164	189.24	220.668	238.945	198.105	226.429	319.129	Ccm2	cerebral cavernous malformation 2	11	6496887	6546744	1	1858
ENSMUSG00000000381	0	0	0	0	0	0	0	0	0	0	0	0	0	0	0	0	0	0	0	0	0	0	0	0	Wap	whey acidic protein	11	6585482	6588637	-1	905
ENSMUSG00000000384	654.603	503.143	293.288	839.303	695.256	594.698	593.091	700.661	507.203	517.468	364.179	577.386	542.325	644.341	786.301	844.267	743.865	727.456	684.802	546.556	599.044	446.347	469.508	399.934	Tbrg4	transforming growth factor beta regulated gene 4	11	6565598	6576067	-1	2324
ENSMUSG00000000385	0	0	0	1.24341	0	0.943966	0	0	0	0.616034	0	0.246852	0	0	0	0	0	1.08414	0	0	0	0	0.665969	0	Tmprss2	transmembrane protease, serine 2	16	97365882	97412395	-1	3161
ENSMUSG00000000386	12.3722	18.1744	7.4723	18.6512	22.8293	111.388	93.9456	139.219	489.713	390.565	782.073	13.2066	11.2984	6.45632	35.1925	24.8662	28.1235	43.3655	38.1202	45.3028	31.4106	157.75	134.526	129.902	Mx1	MX dynamin-like GTPase 1	16	97248235	97264107	-1	2967
ENSMUSG00000000392	82.1066	83.2195	102.744	59.6838	46.6963	63.2457	93.9456	87.868	62.6716	58.5232	85.942	60.1084	58.7519	56.8156	60.33	55.6529	56.2469	104.077	78.9633	74.5304	56.0903	42.8004	72.5906	84.8965	Fap	fibroblast activation protein	2	62331287	62404419	-1	2751
ENSMUSG00000000394	0	0	0	0	0	0	0	0	0	0	0	0	0	0	0	0	0	0	0	0	0	0	0	0	Gcg	glucagon	2	62304874	62313994	-1	1088
ENSMUSG00000000399	8244.4	7668.63	18238	5881.34	5857.79	5137.06	5123.36	5547.09	2643.87	2139.49	1426.64	8057.73	8177.81	7277.57	5964.63	6124.19	5853.9	5791.46	5905.91	5930.28	5196.2	5182.52	5460.94	6461.34	Ndufa9	NADH:ubiquinone oxidoreductase subunit A9	6	126798684	126826099	-1	1445
ENSMUSG00000000402	0	0	1.86808	2.48682	0	0.943966	0.948946	0	0	0.616034	0	1.11083	0	1.29126	0	2.36821	2.81235	0	0	1.46138	4.48722	0	3.32984	0	Egfl6	EGF-like-domain, multiple 6	X	165306003	165368716	-1	2704
ENSMUSG00000000409	33.7424	9.56547	11.2085	3.73024	6.22617	8.49569	25.6215	17.1171	37.1657	29.5696	52.6395	4.56675	14.688	2.58253	9.0495	9.47284	2.81235	8.6731	35.3973	10.2297	12.3399	15.8973	22.6429	32.7312	Lck	lymphocyte protein tyrosine kinase	4	129442137	129467434	-1	2185
ENSMUSG00000000411	0	0	0	0	0	0	0	0	8.74487	6.16034	3.22283	0	0	0	0	0	0	0	0	0	0	0	0	0	Tssk3	testis-specific serine kinase 3	4	129382807	129384815	-1	1280
ENSMUSG00000000416	8.99798	38.2619	1.86808	21.138	21.7916	9.43966	21.8258	9.12914	4.37244	8.00844	12.8913	8.63981	4.51938	19.369	10.055	10.6569	9.84321	18.4303	12.2529	8.76828	13.4617	15.8973	11.3215	9.20565	Cttnbp2	cortactin binding protein 2	6	18366477	18514842	-1	4391
ENSMUSG00000000420	1807.47	2072.84	1888.62	1577.89	1415.42	1612.29	1360.79	1668.35	1451.65	1382.38	1097.91	1849.91	1964.8	1694.14	1293.07	1465.92	1316.18	1654.39	1719.49	1686.43	1382.06	2036.08	1800.11	2088.66	Galnt1	polypeptide N-acetylgalactosaminyltransferase 1	18	24338401	24419875	1	3977
ENSMUSG00000000435	0	0	0	0	0	0	0	0	0	0	0	0	0	0	0	0	0	0	0	0	0	0	0	0	Myf5	myogenic factor 5	10	107318769	107321995	-1	2083
ENSMUSG00000000439	555.625	773.846	1036.78	344.425	530.263	480.478	406.149	752.013	357.082	434.92	194.444	676.126	563.792	586.234	738.037	369.441	600.436	481.357	668.465	612.318	471.158	683.584	553.42	624.961	Mkrn2	makorin, ring finger protein, 2	6	115578863	115599585	1	6230
ENSMUSG00000000440	71.9838	88.9588	85.9315	70.8745	100.656	72.6854	107.231	79.88	144.29	139.84	156.844	107.751	107.335	104.592	114.627	99.4648	75.9333	69.3848	83.0476	62.8394	139.104	107.613	103.225	105.354	Pparg	peroxisome proliferator activated receptor gamma	6	115337912	115467360	1	2125
ENSMUSG00000000441	1755.73	1830.83	1559.84	1662.44	1812.85	1509.4	1319.03	1488.05	1374.4	1378.07	1066.76	1778.81	1704.93	1864.59	1441.89	1724.06	1508.82	1680.41	1456.74	1702.51	1532.39	1287.68	1343.26	1650.88	Raf1	v-raf-leukemia viral oncogene 1	6	115595028	115653596	-1	3968
ENSMUSG00000000486	23.6197	33.4791	24.285	24.8682	30.0932	22.6552	49.3452	29.6697	35.7082	27.1055	60.1594	23.5743	28.2461	29.6991	33.1815	26.0503	42.1852	31.44	13.6144	20.4593	29.167	35.4632	67.2628	40.914	Septin1	septin 1	7	126813619	126832302	-1	575
ENSMUSG00000000489	304.807	330.009	257.794	528.45	532.338	593.754	482.064	506.667	304.613	157.089	339.471	373.733	387.536	408.04	604.306	590.868	544.189	530.143	397.539	527.558	467.793	682.361	763.2	438.803	Pdgfb	platelet derived growth factor, B polypeptide	15	79880075	79899178	-1	2944
ENSMUSG00000000530	371.167	355.835	375.483	376.754	441.021	406.849	346.365	393.694	419.025	343.131	709.022	424.338	404.484	338.311	547.998	512.717	478.099	466.179	340.359	390.189	437.504	429.227	462.182	462.328	Acvrl1	activin A receptor, type II-like 1	15	101026403	101043217	1	3640
ENSMUSG00000000531	66.3601	61.219	54.1742	120.611	94.4303	92.5086	81.6093	85.5857	51.7405	68.3797	183.701	68.3779	73.4399	85.2234	109.6	105.385	101.244	112.75	76.2404	100.835	67.3083	95.3838	99.2294	71.5995	Tamalin	trafficking regulator and scaffold protein tamalin	15	101122069	101130637	1	2033
ENSMUSG00000000532	341.923	307.051	231.641	349.399	278.102	311.509	286.582	295.556	272.549	272.903	257.826	329.3	328.785	342.185	359.969	316.156	324.826	301.39	348.528	341.963	278.208	261.694	278.375	246.507	Acvr1b	activin A receptor, type 1B	15	101071948	101111565	1	4418
ENSMUSG00000000538	1824.34	1847.09	935.906	2353.78	2195.76	1953.06	1939.65	2074.6	1316.1	1360.2	812.152	2006.66	1816.79	2171.91	2427.28	2491.36	2528.3	2237.66	2179.66	1891.03	2170.69	1473.56	1718.87	1374.71	Tom1l2	target of myb1-like 2 (chicken)	11	60117540	60243731	-1	3791
ENSMUSG00000000544	1.12475	0	0	0	0	0	0	0	2.18622	6.77637	2.14855	0.246852	1.12984	0	0	0	0	0	0	0	1.12181	0	0	0	Gpa33	glycoprotein A33 (transmembrane)	1	165957807	165994079	1	2515
ENSMUSG00000000552	26.9939	41.1315	7.4723	85.7954	77.8272	44.3664	95.8435	45.6457	63.4003	50.5148	116.022	28.6348	37.2848	32.2816	100.55	73.4145	108.275	84.5627	47.6502	37.9959	66.1865	35.4632	43.9539	39.8911	Zfp385a	zinc finger protein 385A	15	103222322	103248520	-1	2348
ENSMUSG00000000555	384.664	426.62	102.744	943.749	1091.66	985.5	773.391	943.725	2314.48	2349.55	2582.56	457.663	383.017	525.545	954.22	1031.36	949.167	1054.87	724.284	718.999	966.997	870.683	876.415	597.344	Itga5	integrin alpha 5 (fibronectin receptor alpha)	15	103252713	103275190	-1	4415
ENSMUSG00000000560	0	0	0	0	0	0.943966	0	0	0.728739	0	0	0	0	0	2.011	0	0	9.75724	0	0	0	0	1.33194	0	Gabra2	gamma-aminobutyric acid (GABA) A receptor, subunit alpha 2	5	71114940	71253192	-1	5852
ENSMUSG00000000561	635.482	585.406	1102.16	624.193	618.467	511.629	488.707	615.076	795.784	655.46	351.288	767.215	629.323	551.37	651.564	581.395	613.091	565.92	555.466	701.463	569.877	590.646	634.002	658.715	Wdr77	WD repeat domain 77	3	105866685	105877353	1	3682
ENSMUSG00000000562	3.37424	3.82619	5.60423	3.73024	4.15078	2.8319	1.89789	10.2703	13.1173	8.00844	5.37138	4.19648	10.1686	2.58253	0	2.36821	15.4679	4.33655	8.16861	0	5.60903	6.11435	3.32984	5.11425	Adora3	adenosine A3 receptor	3	105778174	105816242	1	1219
ENSMUSG00000000563	16565.3	16236.4	36711.4	11814.9	11459.3	10440.3	9639.39	10377.5	5694.37	4340.57	3448.42	16426.7	15736.5	14193.6	10924.8	11662.2	11553.1	11358.5	11931.6	12231.8	9810.19	9465.01	9376.84	11853.8	Atp5pb	ATP synthase peripheral stalk-membrane subunit b	3	105850014	105867415	-1	1604
ENSMUSG00000000567	10.1227	4.78273	9.34038	28.5985	38.3947	28.319	36.0599	35.3754	44.4531	33.2658	47.2681	18.7607	14.688	15.4952	19.1045	30.7867	28.1235	40.1131	14.9758	40.9186	39.2632	36.6861	31.3005	27.6169	Sox9	SRY (sex determining region Y)-box 9	11	112673050	112678586	1	4135
ENSMUSG00000000568	370.042	547.145	147.578	652.791	655.824	697.591	554.184	690.391	854.811	750.329	671.422	502.22	481.314	519.088	612.35	609.814	743.865	661.324	675.272	657.621	536.223	665.241	650.652	572.796	Hnrnpd	heterogeneous nuclear ribonucleoprotein D	5	100103794	100126797	-1	6811
ENSMUSG00000000579	47.2394	24.8702	46.7019	29.8419	29.0555	25.4871	48.3962	36.5166	38.6232	45.5865	37.5996	47.8892	49.7131	15.4952	31.1705	33.1549	43.5914	15.1779	36.7588	45.3028	22.4361	23.2345	66.5969	59.3253	Dynlt1c	dynein light chain Tctex-type 1C	17	6869070	6877173	1	2589
ENSMUSG00000000581	591.617	515.579	1402.92	338.208	386.023	387.026	344.467	395.976	325.018	311.713	220.226	533.199	440.639	448.069	354.942	441.671	367.011	370.775	435.659	460.335	395.997	414.553	404.909	454.145	C1d	C1D nuclear receptor co-repressor	11	17207579	17219176	1	2981
ENSMUSG00000000594	338.549	347.226	595.916	304.636	333.1	395.522	481.115	413.094	781.937	893.865	1527.62	315.847	390.926	342.185	363.991	318.524	299.515	321.989	330.829	412.109	389.267	470.805	467.51	496.082	Gm2a	GM2 ganglioside activator protein	11	54988941	55003855	1	4127
ENSMUSG00000000600	439.776	425.663	214.829	355.616	369.42	420.065	435.566	434.775	430.685	507.612	248.158	431.867	488.093	402.874	422.31	364.704	417.633	391.374	490.117	415.032	439.748	462.245	364.951	483.808	Krit1	KRIT1, ankyrin repeat containing	5	3853184	3895564	1	4293
ENSMUSG00000000605	1531.91	1652.91	1492.59	1314.29	1197.5	1159.19	1223.19	1216.46	705.42	558.743	666.051	1493.33	1593.08	1497.87	1211.63	1229.1	1252.9	1346.5	1357.35	1231.94	1273.25	1215.53	1277.99	1367.55	Clcn4	chloride channel, voltage-sensitive 4	7	7285308	7303850	-1	4607
ENSMUSG00000000606	0	0	0	0	0	0	0	0	0	0	0	0	0	0	0	0	0	0	0	0	0	0	0	0	Vmn2r88	vomeronasal 2, receptor 88	14	51648277	51658178	1	4567
ENSMUSG00000000617	0	0	0	0	0	0	0	0	0	0	0	0	0	0	0	0	0	0	0	0	0	2.44574	0	0	Grm6	glutamate receptor, metabotropic 6	11	50741512	50757035	1	1463
ENSMUSG00000000627	23.6197	5.73928	0	8.70388	7.26387	15.1034	11.3873	3.42343	8.01613	7.3924	11.817	3.57935	4.51938	6.45632	5.0275	0	14.0617	10.8414	4.08431	7.3069	6.73083	2.44574	5.32775	3.06855	Sema4f	sema domain, immunoglobulin domain (Ig), TM domain, and short cytoplasmic domain	6	82888866	82916750	-1	4086
ENSMUSG00000000628	4151.44	4200.2	1976.42	4645.39	3516.75	3847.6	3464.6	4113.82	2691.96	2658.8	3556.93	4779.66	4241.43	3525.15	3954.63	5358.07	4158.05	4779.96	3968.58	4362.22	3116.38	4220.12	3620.87	3405.07	Hk2	hexokinase 2	6	82702006	82751435	-1	5513
ENSMUSG00000000631	402.66	463.925	84.0634	2302.8	1842.95	1591.53	1546.78	1806.43	429.956	531.021	538.212	548.011	489.222	878.06	2251.31	2349.26	2429.87	2335.23	1327.4	840.294	1435.91	697.036	730.568	281.284	Myo18a	myosin XVIIIA	11	77654072	77756806	1	7513
ENSMUSG00000000632	1.12475	4.78273	11.2085	3.73024	5.18848	2.8319	6.64262	4.56457	0.728739	1.23207	1.07428	7.89925	13.5581	5.16506	3.0165	2.36821	5.62469	5.42069	8.16861	1.46138	3.36542	9.78296	6.65969	2.0457	Sez6	seizure related gene 6	11	77821626	77869874	1	4239
ENSMUSG00000000673	1.12475	13.3917	1.86808	0	4.15078	3.77586	8.54051	5.70571	18.9472	11.0886	12.8913	2.09824	9.03875	0	4.022	0	4.21852	4.33655	6.80718	0	3.36542	13.4516	6.65969	11.2513	Haao	3-hydroxyanthranilate 3,4-dioxygenase	17	84138585	84155392	-1	1381
ENSMUSG00000000682	66.3601	44.9577	138.238	26.1116	47.734	134.043	124.312	152.913	481.697	397.958	1143.03	60.4786	127.672	49.068	52.286	58.0211	46.4037	41.1972	47.6502	55.5325	66.1865	156.527	187.137	162.633	Cd52	CD52 antigen	4	133809759	133822393	-1	380
ENSMUSG00000000686	16.8712	14.3482	7.4723	21.138	11.4147	14.1595	17.081	12.5526	38.6232	57.9072	91.3134	13.5768	10.1686	12.9126	14.077	13.0252	12.6556	20.5986	27.2287	20.4593	30.2888	18.343	13.9853	25.5712	Abhd15	abhydrolase domain containing 15	11	77405947	77429433	1	2662
ENSMUSG00000000690	0	0.956547	0	0	0	0.943966	0	0	0	0.616034	0	0.123426	0	0	0	0	1.40617	0	0	0	0	0	0	0	Hoxb6	homeobox B6	11	96183302	96192395	1	1964
ENSMUSG00000000693	59.6116	83.2195	57.9103	125.585	161.881	104.78	111.976	104.985	837.322	996.127	1491.09	69.859	68.9205	55.5244	92.506	106.569	89.9951	119.255	83.0476	87.6828	106.572	157.75	99.2294	90.0108	Loxl3	lysyl oxidase-like 3	6	83011154	83029543	1	462
ENSMUSG00000000701	0	0	0	0	0	0	0	0	0	0	0	0	0	0	0	0	0	0	0	0	0	0	0	0	Tcl1b5	T cell leukemia/lymphoma 1B, 5	12	105142603	105147404	1	1055
ENSMUSG00000000706	3.37424	0	1.86808	0	0	0	0	0	0	0.616034	0	0	0	1.29126	1.0055	0	0	0	0	0	1.12181	0	0	1.02285	Btn1a1	butyrophilin, subfamily 1, member A1	13	23641162	23650071	-1	3423
ENSMUSG00000000708	1421.68	1443.43	1064.8	1427.44	1227.59	1324.38	1353.2	1423	1265.82	1304.14	522.098	1598.24	1617.94	1614.08	1183.47	1165.16	1271.18	1279.28	1399.56	1419	1292.32	1279.12	1316.62	1680.54	Kat2b	K(lysine) acetyltransferase 2B	17	53873889	53979748	1	322
ENSMUSG00000000711	1913.2	1856.66	2542.45	1595.3	1647.86	1309.28	1507.87	1468.65	1241.04	1076.21	590.852	1698.71	1838.26	1803.9	1660.08	1596.17	1555.23	1622.95	1632.36	1616.29	1605.3	1595.84	1525.73	1727.59	Rab5b	RAB5B, member RAS oncogene family	10	128513044	128532133	-1	3180
ENSMUSG00000000724	0	0	0	0	0	0	0	0	0	0	0	0	0	0	0	0	0	0	0	0	0	0	0	0	Cryba1	crystallin, beta A1	11	77609441	77616109	-1	1377
ENSMUSG00000000730	4.49899	1.91309	7.4723	0	1.0377	1.88793	2.84684	2.28228	14.5748	8.62447	16.1141	3.3325	2.25969	1.29126	9.0495	2.36821	4.21852	2.16828	4.08431	0	1.12181	3.66861	1.99791	1.02285	Dnmt3l	DNA (cytosine-5-)-methyltransferase 3-like	10	77877781	77899456	1	210
ENSMUSG00000000731	0	0	0	0	0	0	0	0	0	0.616034	0	0	0	0	0	1.1841	0	0	0	0	0	0	0	0	Aire	autoimmune regulator (autoimmune polyendocrinopathy candidiasis ectodermal dystrophy)	10	77865856	77879444	-1	1926
ENSMUSG00000000732	120.348	134.873	108.348	202.676	118.297	119.884	142.342	107.267	191.658	195.899	389.962	125.524	169.477	126.544	174.957	188.273	153.273	105.161	107.553	143.215	150.322	160.196	199.125	137.062	Icosl	icos ligand	10	77905136	77919747	1	2814
ENSMUSG00000000738	1135.99	1079.94	823.821	1022.08	1165.33	1061.96	938.507	988.229	596.109	457.713	582.257	999.132	1132.1	1155.68	1110.07	1014.78	1251.49	1047.28	1074.17	1078.5	1085.91	803.425	962.991	1013.64	Spg7	SPG7, paraplegin matrix AAA peptidase subunit	8	123789681	123824499	1	809
ENSMUSG00000000739	8.99798	3.82619	3.73615	7.46047	8.30157	6.60776	14.2342	7.988	13.8461	12.3207	16.1141	4.07305	2.25969	2.58253	5.0275	1.1841	1.40617	2.16828	4.08431	5.84552	15.7053	12.2287	15.3173	20.457	Sult5a1	sulfotransferase family 5A, member 1	8	123866931	123885054	-1	3805
ENSMUSG00000000740	2759.01	2855.29	5310.94	2398.54	2271.52	2774.31	2634.27	2739.88	2901.84	3624.13	5555.08	3067.87	2813.31	2632.89	2602.23	2788.57	2462.21	2286.45	2194.63	2509.19	2395.06	2410.28	2535.34	2157.19	Rpl13	ribosomal protein L13	8	123829089	123831983	1	780
ENSMUSG00000000743	1049.39	926.894	1864.34	785.836	866.476	746.677	773.391	780.541	911.653	955.468	1001.22	1095.03	1013.47	893.555	974.33	872.685	839.485	873.815	751.512	723.383	818.918	867.014	803.824	866.354	Chmp1a	charged multivesicular body protein 1A	8	123931003	123939502	-1	2140
ENSMUSG00000000751	619.736	654.278	254.058	743.56	756.48	676.823	721.199	713.214	416.11	442.312	398.556	581.459	566.052	635.302	755.131	795.718	745.272	815.271	722.922	666.389	596.801	754.51	729.236	560.522	Rpa1	replication protein A1	11	75188992	75239150	-1	5077
ENSMUSG00000000753	471.269	435.229	838.766	446.385	351.779	454.047	492.503	368.589	1283.31	1261.02	1832.71	406.318	331.044	333.146	421.305	467.721	386.698	564.836	370.31	400.418	448.722	464.69	404.243	619.847	Serpinf1	serine (or cysteine) peptidase inhibitor, clade F, member 1	11	75300595	75313527	-1	1832
ENSMUSG00000000759	293.559	312.791	362.407	284.741	256.311	308.677	278.041	261.322	295.139	304.937	382.442	361.884	271.163	293.117	295.617	268.792	251.705	318.736	251.866	290.815	278.208	320.392	264.39	311.969	Tubgcp3	tubulin, gamma complex associated protein 3	8	12664277	12722248	-1	3515
ENSMUSG00000000766	0	0	0	0	0	0	0	0	0	0	0	0	0	0	0	0	0	0	0	0	0	0	0	0	Oprm1	opioid receptor, mu 1	10	6708506	6988198	1	2420
ENSMUSG00000000776	121.473	135.83	128.897	142.992	196.124	168.97	148.036	149.49	252.873	170.025	184.775	160.454	114.114	167.864	152.836	198.93	171.553	205.986	216.468	127.14	177.245	177.316	149.177	111.491	Polr3d	polymerase (RNA) III (DNA directed) polypeptide D	14	70676197	70680887	-1	2016
ENSMUSG00000000782	11.2475	8.60892	1.86808	1.24341	17.6408	14.1595	7.59157	10.2703	15.3035	17.2489	21.4855	6.78842	9.03875	7.74759	2.011	9.47284	8.43704	22.7669	66.7103	16.0752	13.4617	19.5659	16.6492	39.8911	Tcf7	transcription factor 7, T cell specific	11	52143198	52174158	-1	2471
ENSMUSG00000000787	3961.36	4250.89	2953.43	3525.07	3150.44	3517.22	3586.07	3553.52	3046.86	3974.03	2264.57	3771.52	3986.09	4280.54	3072.81	3099.99	3321.38	3077.87	3733.06	3818.59	3968.95	3946.2	3699.46	2782.15	Ddx3x	DEAD box helicase 3, X-linked	X	13147209	13160291	1	4692
ENSMUSG00000000791	8.99798	1.91309	0	0	0	1.88793	1.89789	4.56457	10.2024	16.6329	23.6341	0.370277	2.25969	0	0	0	0	2.16828	0	0	0	1.22287	4.66178	0	Il12rb1	interleukin 12 receptor, beta 1	8	71261093	71274068	1	1704
ENSMUSG00000000792	0	0	1.86808	3.73024	1.0377	0	1.89789	2.28228	6.55866	4.92827	15.0399	1.48111	0	0	2.011	0	1.40617	2.16828	0	0	3.36542	6.11435	4.66178	3.06855	Slc5a5	solute carrier family 5 (sodium iodide symporter), member 5	8	71335533	71345401	-1	2928
ENSMUSG00000000794	22.4949	40.175	9.34038	23.6248	29.0555	44.3664	31.3152	21.6817	15.3035	16.0169	19.337	34.9295	12.4283	29.6991	23.1265	30.7867	21.0926	34.6924	36.7588	49.6869	25.8015	42.8004	34.6304	26.5941	Kcnn3	potassium intermediate/small conductance calcium-activated channel, subfamily N, member 3	3	89427471	89582439	1	2884
ENSMUSG00000000804	408.283	410.358	240.982	310.853	343.477	420.065	326.437	327.508	592.465	463.257	345.917	499.257	465.496	371.884	256.403	351.679	485.13	328.494	314.492	334.656	480.133	496.485	322.329	534.95	Usp32	ubiquitin specific peptidase 32	11	84875268	85030987	-1	7053
ENSMUSG00000000805	210.328	278.355	339.99	100.716	136.976	78.3491	86.3541	111.832	82.3476	80.7004	108.502	199.826	202.242	280.204	110.605	107.754	175.772	110.582	108.915	54.0711	134.617	80.7094	102.559	112.513	Car4	carbonic anhydrase 4	11	84848612	84856870	1	435
ENSMUSG00000000811	224.949	245.832	173.731	254.899	232.444	219	220.155	219.099	182.914	226.084	88.0906	233.522	213.541	222.097	257.408	241.557	234.831	213.575	227.36	214.823	189.585	158.973	185.805	195.364	Txnrd3	thioredoxin reductase 3	6	89620970	89652511	1	2836
ENSMUSG00000000817	0	0	0	0	0	0	1.89789	6.84685	2.91496	1.23207	8.5942	0.987406	4.51938	1.29126	0	0	0	1.08414	0	0	0	1.22287	1.33194	4.0914	Fasl	Fas ligand (TNF superfamily, member 6)	1	161608258	161616064	-1	1937
ENSMUSG00000000823	107.976	132.003	16.8127	180.295	253.198	265.254	282.786	314.955	158.136	233.477	272.866	143.297	115.244	242.758	206.128	222.612	248.893	264.53	292.709	249.896	217.63	146.744	289.03	122.742	Zfp512b	zinc finger protein 512B	2	181223896	181234596	-1	5714
ENSMUSG00000000826	1333.95	1285.6	831.294	1198.65	1093.73	1011.93	1066.61	1225.59	1225.74	1250.55	821.821	1044.31	1213.45	1113.07	1023.6	1075.17	1001.2	1058.12	1105.49	1084.34	1038.79	1040.66	1103.51	1270.38	Dnajc5	DnaJ heat shock protein family (Hsp40) member C5	2	181162278	181196926	1	6578
ENSMUSG00000000827	657.977	762.368	1442.15	624.193	632.994	572.987	534.256	593.394	702.505	739.857	720.839	813.499	690.335	670.166	679.718	642.969	570.906	673.249	676.634	683.926	629.333	745.95	601.37	795.777	Tpd52l2	tumor protein D52-like 2	2	181138935	181159759	1	587
ENSMUSG00000000838	203.579	224.788	156.918	202.676	234.519	237.879	201.176	230.511	368.742	490.363	304.02	201.801	155.918	202.729	162.891	178.8	171.553	173.462	265.48	214.823	236.701	292.266	199.125	273.101	Fmr1	FMRP translational regulator 1	X	67722147	67761569	1	4409
ENSMUSG00000000861	44.9899	22.0006	7.4723	24.8682	45.6586	38.7026	24.6726	21.6817	17.4897	13.5527	4.2971	34.4358	18.0775	42.6117	41.2255	41.4437	28.1235	39.029	12.2529	27.7662	34.776	20.7888	29.3026	30.6855	Bcl11a	B cell CLL/lymphoma 11A (zinc finger protein)	11	24028056	24124123	1	1505
ENSMUSG00000000869	0	0.956547	0	0	0	0	0	0	0	0	0	0.370277	0	0	0	0	0	0	0	0	0	0	0	0	Il4	interleukin 4	11	53493809	53509496	-1	541
ENSMUSG00000000876	284.561	310.878	584.708	257.386	294.706	229.384	260.96	290.991	197.488	96.7173	161.141	302.763	318.616	335.729	313.716	288.922	307.952	311.147	247.781	219.207	325.324	205.442	239.083	246.507	Pxmp4	peroxisomal membrane protein 4	2	154427678	154445628	-1	2789
ENSMUSG00000000881	82.1066	98.5243	56.0423	72.1179	91.3172	82.125	107.231	112.973	117.327	154.008	140.73	78.9925	93.777	69.7283	74.407	92.3602	101.244	97.5724	99.3848	86.2214	68.4302	111.281	88.5739	94.1022	Dlg3	discs large MAGUK scaffold protein 3	X	99811328	99862016	1	4885
ENSMUSG00000000884	39.3662	37.3053	59.7784	27.3551	40.4701	34.9267	46.4983	41.0811	26.2346	52.9789	64.4565	40.2368	36.155	37.4467	39.2145	42.6278	39.3728	49.8703	36.7588	43.8414	30.2888	29.3489	31.3005	35.7997	Gnb1l	guanine nucleotide binding protein (G protein), beta polypeptide 1-like	16	18317463	18385429	1	1485
ENSMUSG00000000889	51.7384	35.3922	57.9103	27.3551	31.1309	58.5259	47.4473	42.2223	8.01613	7.3924	8.5942	17.2796	28.2461	34.8641	33.1815	48.5483	19.6864	47.7021	42.2045	62.8394	45.994	28.126	28.6367	34.7769	Dbh	dopamine beta hydroxylase	2	27055245	27073212	1	2552
ENSMUSG00000000901	74.2333	79.3934	52.3061	75.8481	88.2041	93.4526	76.8646	54.7748	54.6555	81.3165	42.971	62.8237	59.8817	80.0584	77.4235	62.7575	82.9642	124.676	58.5417	70.1463	78.5264	39.1318	59.9372	85.9194	Mmp11	matrix metallopeptidase 11	10	75759056	75772330	-1	335
ENSMUSG00000000902	166.463	167.396	194.28	191.485	271.876	206.728	223.002	241.922	292.225	277.831	480.201	200.814	171.736	187.233	239.309	277.08	261.548	275.371	187.878	208.977	200.803	199.328	226.429	201.501	Smarcb1	SWI/SNF related, matrix associated, actin dependent regulator of chromatin, subfamily b, member 1	10	75732603	75757451	-1	1660
ENSMUSG00000000903	0	0	0	1.24341	0	0	0.948946	2.28228	0	0	1.07428	0.370277	0	0	0	0	1.40617	0	0	0	1.12181	0	0	1.02285	Vpreb3	pre-B lymphocyte gene 3	10	75778891	75785491	1	729
ENSMUSG00000000915	164.213	79.3934	16.8127	252.413	295.743	203.897	211.615	209.97	112.955	200.211	255.678	117.748	116.374	127.835	313.716	213.139	264.36	237.426	182.432	296.66	171.636	185.876	222.434	149.336	Hip1r	huntingtin interacting protein 1 related	5	124111691	124143621	1	6735
ENSMUSG00000000916	107.976	112.872	110.216	126.828	116.222	120.828	102.486	92.4325	80.8901	111.502	100.982	103.307	100.556	100.719	112.616	110.122	127.962	125.76	110.276	81.8373	130.129	68.4807	102.559	78.7594	Nsun5	NOL1/NOP2/Sun domain family, member 5	5	135398807	135405659	1	2243
ENSMUSG00000000934	44.9899	42.088	16.8127	55.9535	40.4701	51.9181	74.0178	53.6337	56.1129	50.5148	49.4167	46.1612	50.843	47.7768	73.4015	71.0463	74.5272	65.0483	55.8189	62.8394	61.6993	41.5776	46.6178	55.2339	Top1mt	DNA topoisomerase 1, mitochondrial	15	75528884	75550649	-1	1903
ENSMUSG00000000938	0	0	0	0	0	0	0	0	0.728739	0	0	0	0	0	0	0	0	0	0	0	0	0	0	0	Hoxa10	homeobox A10	6	52208177	52217834	-1	2565
ENSMUSG00000000942	0	1.91309	1.86808	1.24341	1.0377	0.943966	4.74473	1.14114	0	0	1.07428	1.23426	0	0	6.033	1.1841	1.40617	1.08414	0	2.92276	4.48722	0	3.32984	0	Hoxa4	homeobox A4	6	52166651	52168733	-1	1594
ENSMUSG00000000948	25.8692	22.9571	14.9446	19.8946	0	9.43966	16.1321	19.3994	3.6437	1.8481	0	25.3023	35.0252	21.9515	8.044	2.36821	0	1.08414	10.8915	18.9979	2.24361	2.44574	1.99791	9.20565	Gm38393	predicted gene, 38393	7	59623897	59654812	-1	539
ENSMUSG00000000957	74.2333	88.0023	16.8127	142.992	231.406	440.832	356.804	221.382	875.945	837.806	1144.1	87.7557	63.2713	67.1457	176.968	143.277	168.741	286.212	191.962	226.514	249.041	327.729	327.657	329.358	Mmp14	matrix metallopeptidase 14 (membrane-inserted)	14	54669069	54682821	1	2596
ENSMUSG00000000958	61.8611	78.4368	85.9315	22.3814	49.8094	53.806	131.903	33.0931	114.412	88.7089	168.661	30.2393	24.8566	36.1554	36.198	35.5231	43.5914	40.1131	27.2287	59.9166	149.2	64.8121	73.2566	66.4852	Slc7a7	solute carrier family 7 (cationic amino acid transporter, y+ system), member 7	14	54606899	54655237	-1	2132
ENSMUSG00000000959	1039.27	852.283	1036.78	1092.96	981.66	857.121	750.616	1007.63	518.134	434.92	497.39	875.089	865.46	826.409	1137.22	1078.72	912.606	1104.74	982.957	983.509	758.341	798.534	777.186	687.355	Oxa1l	oxidase assembly 1-like	14	54598291	54607130	1	1059
ENSMUSG00000000976	124.847	110.959	31.7573	167.861	120.373	179.353	147.087	111.832	171.983	155.241	133.21	116.144	122.023	184.651	122.671	136.172	139.211	159.368	130.698	203.132	167.149	152.859	167.158	129.902	Heatr6	HEAT repeat containing 6	11	83644522	83674580	1	5614
ENSMUSG00000000982	1.12475	2.86964	0	0	0	10.3836	4.74473	4.56457	22.5909	17.865	19.337	0.863981	1.12984	0	1.0055	1.1841	0	0	2.72287	0	2.24361	2.44574	4.66178	5.11425	Ccl3	chemokine (C-C motif) ligand 3	11	83538670	83540181	-1	766
ENSMUSG00000000983	0	0	0	0	0	0	0	2.28228	8.01613	12.9367	17.1884	0	0	2.58253	0	0	0	0	0	2.92276	1.12181	0	0	1.02285	Wfdc18	WAP four-disulfide core domain 18	11	83599841	83602174	1	521
ENSMUSG00000001014	13.497	6.69583	16.8127	4.97365	4.15078	5.66379	2.84684	9.12914	2.91496	0.616034	1.07428	3.57935	5.64922	3.87379	7.0385	7.10463	7.03086	7.58896	9.53005	5.84552	10.0963	4.89148	1.33194	9.20565	Icam4	intercellular adhesion molecule 4, Landsteiner-Wiener blood group	9	20940669	20941891	1	971
ENSMUSG00000001016	463.396	452.447	706.133	406.596	415.078	376.642	427.026	372.012	315.544	272.903	308.317	454.454	405.614	417.078	406.222	378.914	475.286	376.196	443.828	451.567	413.946	432.896	458.187	380.5	Ilf2	interleukin enhancer binding factor 2	3	90383433	90395686	1	1702
ENSMUSG00000001017	1272.09	1290.38	1982.03	1168.81	979.585	954.349	959.384	1011.05	1126.63	1285.66	987.259	1284.49	1361.46	1265.44	1087.95	1102.4	1001.2	1006.08	1031.97	1006.89	1044.4	1082.24	1000.29	859.194	Chtop	chromatin target of PRMT1	3	90406263	90416805	-1	3118
ENSMUSG00000001018	884.051	904.893	1316.99	759.725	757.518	740.069	627.253	696.097	548.741	524.861	472.681	930.877	889.187	881.934	789.318	757.827	783.238	696.016	799.163	850.523	615.871	739.836	723.908	777.366	Snapin	SNAP-associated protein	3	90395333	90398340	-1	1843
ENSMUSG00000001020	62.9859	88.0023	162.523	49.7365	57.0733	139.707	110.078	108.409	379.673	554.43	962.551	69.6121	101.686	38.7379	62.341	78.1509	74.5272	58.5434	62.626	112.526	90.8663	96.6067	113.215	130.925	S100a4	S100 calcium binding protein A4	3	90511078	90513352	1	498
ENSMUSG00000001021	0	0	0	0	1.0377	1.88793	0	0	1.45748	4.92827	3.22283	0.493703	0	0	0	0	0	0	0	0	0	0	0.665969	0	S100a3	S100 calcium binding protein A3	3	90491966	90510009	1	587
ENSMUSG00000001023	0	0	0	0	0	0	0	0	0	0	0	0	0	0	0	0	0	0	0	0	0	0	0	0	S100a5	S100 calcium binding protein A5	3	90515830	90519087	1	431
ENSMUSG00000001025	482.517	425.663	1059.2	283.498	438.945	459.711	522.869	410.811	1539.1	1743.99	3539.74	490.247	441.769	356.389	379.074	375.361	480.911	466.179	441.105	420.878	526.127	555.183	554.086	589.161	S100a6	S100 calcium binding protein A6 (calcyclin)	3	90520189	90531488	1	731
ENSMUSG00000001027	350.921	211.397	29.8892	363.076	181.597	325.668	302.714	318.379	83.0763	36.962	6.44565	294.247	282.461	561.7	330.81	246.294	246.08	241.763	513.261	220.668	392.632	212.779	301.018	207.638	Scn4a	sodium channel, voltage-gated, type IV, alpha	11	106209418	106244114	-1	6598
ENSMUSG00000001029	395.911	372.097	1171.28	272.307	364.231	374.754	392.864	350.331	229.553	117.046	406.076	434.089	328.785	260.835	356.953	332.733	392.322	329.578	370.31	318.581	293.913	712.933	639.996	620.87	Icam2	intercellular adhesion molecule 2	11	106268482	106278901	-1	1282
ENSMUSG00000001034	37.1167	56.4362	28.0211	92.0125	124.523	97.2285	79.7114	91.2914	106.396	129.983	166.513	57.5164	62.1414	60.6894	108.594	82.8873	161.71	107.33	73.5175	45.3028	102.084	79.4865	103.891	48.0739	Mapk7	mitogen-activated protein kinase 7	11	61379638	61385232	-1	3255
ENSMUSG00000001036	545.502	532.796	433.394	569.483	499.132	555.052	522.869	453.034	355.625	372.7	317.986	510.366	516.339	605.603	518.838	521.006	544.189	532.312	494.201	574.322	513.787	428.004	498.811	468.465	Epn2	epsin 2	11	61408075	61470513	-1	4287
ENSMUSG00000001039	30.3682	35.3922	97.1399	21.138	23.867	24.5431	28.4684	26.2463	34.9795	16.6329	33.3025	30.9799	42.9341	20.6602	43.2365	31.9708	15.4679	24.9352	28.5901	16.0752	33.6542	45.2462	36.6283	28.6398	B9d1	B9 protein domain 1	11	61395970	61403757	1	817
ENSMUSG00000001052	227.199	154.961	48.57	376.754	455.548	405.905	486.809	407.388	596.109	598.785	753.067	339.174	246.306	153.66	317.738	345.759	516.065	516.049	228.721	419.416	344.394	492.816	430.882	299.695	Sec24b	Sec24 related gene family, member B (S. cerevisiae)	3	129776408	129855202	-1	5128
ENSMUSG00000001053	97.853	93.7416	82.1953	118.124	101.694	148.203	99.6393	98.1382	34.2508	37.5781	91.3134	119.6	92.6472	77.4759	137.754	113.674	99.8383	127.928	110.276	86.2214	108.815	135.739	126.534	83.8737	N4bp3	NEDD4 binding protein 3	11	51533890	51541669	-1	2367
ENSMUSG00000001054	145.092	166.439	138.238	145.479	217.916	185.017	138.546	170.03	145.019	155.857	164.364	166.748	133.322	92.971	155.853	202.482	165.928	160.452	132.059	157.829	168.271	145.521	143.849	111.491	Rmnd5b	required for meiotic nuclear division 5 homolog B	11	51514498	51526723	-1	1498
ENSMUSG00000001056	158.589	136.786	300.76	106.933	101.694	134.043	112.925	116.397	249.229	284.608	439.379	173.413	148.01	121.379	136.748	130.252	108.275	131.181	117.083	105.219	103.206	118.618	147.845	135.016	Nhp2	NHP2 ribonucleoprotein	11	51510562	51514541	1	1042
ENSMUSG00000001062	172.086	143.482	112.085	308.366	251.122	230.328	189.789	249.91	179.999	179.882	225.598	178.35	176.256	147.204	269.474	240.373	234.831	304.643	246.42	235.282	223.239	202.996	188.469	173.884	Vps9d1	VPS9 domain containing 1	8	123969095	123981087	-1	3233
ENSMUSG00000001065	120.348	89.9154	26.1531	215.11	198.2	137.819	132.852	159.76	106.396	97.3333	106.353	99.3578	92.6472	71.0195	192.051	155.118	201.083	183.219	74.879	94.9897	132.373	63.5892	99.2294	65.4624	Zfp276	zinc finger protein (C2H2 type) 276	8	123980934	123996484	1	4071
ENSMUSG00000001076	0	0	0	0	0	0	0	0	0	0	1.07428	0	0	0	0	0	0	0	0	0	0	0	0	0	C1ql4	complement component 1, q subcomponent-like 4	15	98981967	98985698	-1	1474
ENSMUSG00000001082	61.8611	85.1326	50.438	69.6311	148.39	98.1724	83.5072	67.3274	83.0763	97.3333	146.101	52.0857	61.0116	47.7768	94.517	80.5191	50.6222	82.3945	35.3973	81.8373	77.4046	136.961	81.9142	53.1882	Mfsd10	major facilitator superfamily domain containing 10	5	34790986	34794556	-1	1907
ENSMUSG00000001089	367.792	498.361	186.808	576.943	640.258	733.461	739.229	670.992	710.521	737.392	603.743	454.701	362.68	454.525	497.723	525.742	580.749	563.752	578.61	664.928	702.25	714.156	685.948	710.881	Luzp1	leucine zipper protein 1	4	136197072	136282091	1	7526
ENSMUSG00000001095	0	0.956547	0	0	0	0	0	0	1.45748	0	1.07428	0.123426	0	0	0	0	0	0	0	0	0	0	0	0	Slc13a2	solute carrier family 13 (sodium-dependent dicarboxylate transporter), member 2	11	78287913	78313043	-1	2412
ENSMUSG00000001098	801.945	759.498	1180.62	615.489	734.689	790.099	831.276	648.169	983.07	981.958	1065.68	788.567	780.722	684.37	831.549	740.065	728.398	715.531	684.802	746.765	841.354	769.185	920.369	835.668	Kctd10	potassium channel tetramerisation domain containing 10	5	114501628	114518569	-1	3103
ENSMUSG00000001100	2070.66	1902.57	3504.51	1765.64	1642.67	1510.34	1482.25	1514.3	991.086	831.646	562.92	1896.81	2023.55	1793.57	1846.1	1664.85	1676.16	1723.78	1648.7	1565.14	1351.78	1339.04	1365.24	1621.22	Poldip2	polymerase (DNA-directed), delta interacting protein 2	11	78403019	78413562	1	2054
ENSMUSG00000001103	1.12475	0	1.86808	1.24341	2.07539	0	0	2.28228	0	0	1.07428	0.493703	0	0	0	0	0	0	0	1.46138	0	3.66861	0	3.06855	Sebox	SEBOX homeobox	11	78394273	78395907	1	1351
ENSMUSG00000001105	283.436	244.876	360.539	196.459	221.029	240.711	238.185	254.475	216.436	173.722	300.797	223.771	175.126	213.059	217.188	233.269	213.738	218.996	166.095	207.516	250.163	184.653	221.768	241.393	Ift20	intraflagellar transport 20	11	78427187	78432563	1	1141
ENSMUSG00000001119	948.162	1113.42	328.781	1615.19	2165.67	1873.77	2015.56	1454.96	2095.85	2027.98	2287.13	898.54	776.203	796.71	2141.72	2039.03	2067.07	2005.65	1632.36	1426.31	1719.73	1727.91	1798.78	1270.38	Col6a1	collagen, type VI, alpha 1	10	76544626	76562002	-1	4100
ENSMUSG00000001120	24.7444	27.7398	3.73615	53.4667	41.5078	34.9267	35.111	41.0811	34.2508	40.6582	79.4964	24.5617	24.8566	21.9515	40.22	20.1298	43.5914	46.6179	28.5901	29.2276	31.4106	44.0233	43.288	49.0968	Pcbp3	poly(rC) binding protein 3	10	76597691	76797721	-1	2013
ENSMUSG00000001123	334.05	349.139	390.428	471.253	582.147	655.112	685.139	579.7	1029.71	684.413	1309.54	361.02	294.889	255.67	641.509	609.814	579.343	547.489	492.84	587.475	570.999	1226.54	1186.09	1049.44	Lgals9	lectin, galactose binding, soluble 9	11	78853800	78875772	-1	1520
ENSMUSG00000001127	1179.86	963.242	2187.52	961.157	872.702	865.616	762.952	911.773	593.923	525.477	515.652	1072.94	1221.36	989.109	954.22	915.313	1054.63	873.815	965.258	894.365	849.207	836.443	843.782	838.737	Araf	Araf proto-oncogene, serine/threonine kinase	X	20664053	20726758	1	2439
ENSMUSG00000001128	70.8591	58.3493	95.2719	99.4729	124.523	180.297	188.84	155.195	203.318	271.671	614.486	60.9723	74.5697	59.3982	113.622	121.963	134.993	125.76	138.866	94.9897	225.483	122.287	125.202	120.696	Cfp	complement factor properdin	X	20791693	20797794	-1	1636
ENSMUSG00000001131	30.3682	43.0446	115.821	34.8155	26.9801	483.31	191.687	342.343	3325.24	3218.16	6538.04	67.2671	42.9341	23.2428	33.1815	42.6278	32.342	34.6924	24.5058	46.7642	63.9429	101.498	66.5969	67.5081	Timp1	tissue inhibitor of metalloproteinase 1	X	20736405	20740974	1	883
ENSMUSG00000001134	200.205	247.746	513.721	156.67	152.541	171.802	163.219	225.946	214.249	176.802	162.216	252.899	242.916	196.272	216.183	188.273	130.774	202.734	197.408	175.366	191.829	154.082	174.484	194.341	Uxt	ubiquitously expressed prefoldin like chaperone	X	20807961	20828256	-1	391
ENSMUSG00000001138	190.082	119.568	63.5146	152.94	181.597	274.694	158.474	271.592	163.238	240.253	129.987	125.154	194.333	114.923	198.084	198.93	219.363	271.034	152.481	131.524	154.809	216.448	209.78	109.445	Cnnm3	cyclin M3	1	36550948	36567318	1	5193
ENSMUSG00000001143	443.15	365.401	438.998	361.833	370.457	341.716	347.314	422.223	303.156	328.346	250.306	389.162	352.511	442.904	305.672	346.943	316.389	337.167	389.371	385.804	437.504	387.65	408.905	410.163	Lman2l	lectin, mannose-binding 2-like	1	36458952	36484352	-1	705
ENSMUSG00000001150	282.312	149.221	136.37	251.169	243.859	204.841	354.906	547.748	421.94	312.945	937.843	191.433	215.8	183.36	363.991	226.164	440.132	404.383	345.805	434.03	301.766	202.996	277.709	198.433	Mcm3ap	minichromosome maintenance complex component 3 associated protein	10	76304761	76351691	1	6427
ENSMUSG00000001151	329.551	203.744	99.008	624.193	820.817	458.767	516.226	478.139	240.484	346.211	366.328	304.121	207.891	342.185	840.598	921.233	824.017	604.949	530.96	492.485	504.813	204.219	404.243	180.022	Pcnt	pericentrin (kendrin)	10	76187097	76278620	-1	6762
ENSMUSG00000001155	1.12475	2.86964	1.86808	0	4.15078	0.943966	3.79578	2.28228	0	4.92827	1.07428	0.863981	1.12984	1.29126	1.0055	2.36821	1.40617	0	0	0	1.12181	0	0.665969	3.06855	Ftcd	formiminotransferase cyclodeaminase	10	76411482	76426172	1	1933
ENSMUSG00000001156	100.103	100.437	63.5146	99.4729	151.504	93.4526	91.0988	122.102	107.853	126.287	249.232	108.862	85.8681	113.631	95.5225	120.779	82.9642	91.0676	112.999	115.449	83.0136	106.39	105.223	88.9879	Mxd1	MAX dimerization protein 1	6	86624024	86646143	-1	4666
ENSMUSG00000001157	118.098	90.8719	123.293	83.3086	111.033	86.8448	105.333	91.2914	109.311	77.6203	105.279	104.171	103.946	107.175	88.484	85.2555	88.5889	99.7407	85.7704	127.14	78.5264	105.167	97.8974	99.2164	Gmcl1	germ cell-less, spermatogenesis associated 1	6	86668750	86710365	-1	2949
ENSMUSG00000001158	348.672	362.531	702.396	303.392	300.932	296.405	290.377	351.472	258.703	278.447	282.534	360.65	358.161	322.816	285.562	317.34	286.859	287.296	291.347	311.274	291.67	299.603	283.037	331.403	Snrnp27	small nuclear ribonucleoprotein 27 (U4/U6.U5)	6	86652133	86661504	-1	885
ENSMUSG00000001166	13.497	8.60892	16.8127	24.8682	9.33926	20.7672	30.3663	18.2583	57.5704	64.0675	97.7591	15.1814	7.90891	14.2039	8.044	9.47284	9.84321	15.1779	8.16861	5.84552	47.1158	51.3605	35.2963	31.7083	Oas1c	2'-5' oligoadenylate synthetase 1C	5	120938259	120950579	-1	2291
ENSMUSG00000001168	0	0	0	0	0	0.943966	0	0	0	0	0	0	0	0	0	0	0	0	0	0	0	0	0	0	Oas1h	2'-5' oligoadenylate synthetase 1H	5	120999484	121011569	1	1703
ENSMUSG00000001173	246.32	237.224	211.093	273.551	242.821	210.504	234.39	230.511	312.629	332.658	405.002	215.008	220.32	251.797	206.128	201.298	246.08	242.847	196.047	204.593	229.97	245.797	235.753	237.301	Ocrl	OCRL, inositol polyphosphate-5-phosphatase	X	47001264	47054745	1	5253
ENSMUSG00000001175	3459.72	3425.39	6457.94	2505.47	2741.59	2416.55	2609.6	2642.89	3933.01	3077.09	4225.13	3490.6	3644.88	3238.49	2697.76	2723.44	2251.28	2741.78	3093.18	2763.47	2737.21	4118.62	3290.55	3800.91	Calm1	calmodulin 1	12	100165694	100176073	1	4115
ENSMUSG00000001211	2320.35	2439.19	2564.87	2168.51	2272.55	2189.06	2088.63	2315.38	1418.13	1344.19	1187.07	2124.65	2346.69	2546.37	2426.27	2655.95	2344.09	2388.36	2023.09	1983.09	2453.39	1775.61	1997.91	1693.84	Agpat3	1-acylglycerol-3-phosphate O-acyltransferase 3	10	78105012	78188323	-1	5980
ENSMUSG00000001225	5.62374	6.69583	26.1531	1.24341	16.6031	14.1595	8.54051	0	2.91496	4.31224	8.5942	6.29472	10.1686	3.87379	7.0385	7.10463	14.0617	9.75724	6.80718	2.92276	34.776	7.33722	3.99581	3.06855	Slc26a3	solute carrier family 26, member 3	12	31440870	31523916	1	942
ENSMUSG00000001227	75.3581	49.7404	44.8338	72.1179	90.2795	84.9569	77.8135	74.1743	91.8212	125.055	246.009	64.922	45.1938	69.7283	102.561	89.992	108.275	100.825	61.2646	92.067	60.5775	64.8121	94.5676	65.4624	Sema6b	sema domain, transmembrane domain (TM), and cytoplasmic domain, (semaphorin) 6B	17	56430085	56447343	-1	3736
ENSMUSG00000001228	24.7444	22.9571	31.7573	53.4667	32.1686	104.78	86.3541	49.0691	70.6877	68.3797	132.136	24.1915	28.2461	20.6602	77.4235	61.5734	75.9333	43.3655	74.879	55.5325	94.2317	156.527	156.503	143.199	Uhrf1	ubiquitin-like, containing PHD and RING finger domains, 1	17	56610321	56630486	1	3586
ENSMUSG00000001229	347.547	297.486	106.48	552.075	573.846	426.672	453.596	458.739	333.034	349.907	342.694	371.141	314.097	435.156	585.201	597.973	548.407	593.023	442.467	400.418	443.113	366.861	402.911	274.124	Dpp9	dipeptidylpeptidase 9	17	56493807	56525905	-1	5366
ENSMUSG00000001240	321.678	293.66	403.504	327.017	298.856	248.263	273.296	222.523	268.176	267.975	556.475	314.489	282.461	266	387.118	428.646	338.888	261.277	276.371	287.892	357.856	421.89	460.85	362.089	Ramp2	receptor (calcitonin) activity modifying protein 2	11	101136854	101150372	1	1178
ENSMUSG00000001247	17.996	14.3482	14.9446	7.46047	17.6408	20.7672	31.3152	7.988	37.8945	48.6667	74.125	12.466	19.2073	11.6214	12.066	9.47284	22.4988	13.0097	6.80718	17.5366	26.9233	11.0058	11.3215	10.2285	Lsr	lipolysis stimulated lipoprotein receptor	7	30657195	30672889	-1	1930
ENSMUSG00000001248	247.444	268.79	186.808	374.267	326.874	400.241	270.45	370.871	380.402	412.743	1034.53	299.184	255.345	202.729	399.184	526.927	510.441	385.953	261.396	299.583	299.522	354.632	324.993	225.027	Gramd1a	GRAM domain containing 1A	7	30829552	30855321	-1	898
ENSMUSG00000001249	26.9939	14.3482	16.8127	37.3024	20.7539	16.0474	41.7536	21.6817	27.6921	32.6498	35.4511	25.3023	28.2461	15.4952	35.1925	27.2344	23.9049	23.851	17.6987	29.2276	8.97445	17.1202	13.9853	32.7312	Hpn	hepsin	7	30798150	30814715	-1	1743
ENSMUSG00000001260	0	0	0	0	0	0	0	0	0	0	0	0	0	0	0	0	0	0	0	0	1.12181	0	0	0	Gabrg1	gamma-aminobutyric acid (GABA) A receptor, subunit gamma 1	5	70908390	70999960	-1	4771
ENSMUSG00000001270	452.148	383.575	584.708	368.05	503.282	519.181	499.145	439.34	402.264	290.768	917.431	462.97	440.639	342.185	559.058	490.219	458.412	589.771	351.25	379.959	459.94	372.975	392.256	330.38	Ckb	creatine kinase, brain	12	111635795	111638772	-1	2839
ENSMUSG00000001280	717.589	753.759	700.528	520.99	596.675	687.207	737.331	645.887	642.019	741.705	470.533	727.472	738.918	712.778	484.651	436.935	476.693	569.172	650.766	702.924	708.981	645.675	661.973	642.35	Sp1	trans-acting transcription factor 1	15	102314578	102344839	1	222
ENSMUSG00000001281	5.62374	9.56547	9.34038	17.4078	12.4523	49.0862	24.6726	22.8228	61.2141	87.4768	259.975	11.4786	21.467	7.74759	21.1155	10.6569	7.03086	13.0097	24.5058	18.9979	12.3399	55.0291	76.5864	53.1882	Itgb7	integrin beta 7	15	102124430	102140379	-1	455
ENSMUSG00000001285	134.97	155.917	168.127	180.295	140.089	135.931	153.729	159.76	158.865	126.903	171.884	125.401	218.06	138.165	161.886	124.331	154.679	158.284	149.758	127.14	131.251	101.498	125.868	140.13	Myg1	melanocyte proliferating gene 1	15	102240144	102246574	1	1480
ENSMUSG00000001288	174.336	159.743	108.348	377.997	243.859	226.552	271.398	227.087	149.392	156.473	222.375	156.134	196.593	198.855	345.892	259.319	322.014	316.568	240.974	189.979	234.457	174.87	221.768	167.747	Rarg	retinoic acid receptor, gamma	15	102143373	102165952	-1	2953
ENSMUSG00000001289	1357.57	1336.3	3618.46	1058.14	1006.56	1036.47	1000.19	1047.57	891.248	993.662	1492.17	1476.91	1434.9	1202.17	985.39	1109.51	944.948	959.462	1010.19	1141.34	1012.99	989.301	1160.78	1266.29	Pfdn5	prefoldin 5	15	102234551	102240308	1	1062
ENSMUSG00000001300	273.314	297.486	151.314	263.603	282.253	218.056	211.615	214.535	160.323	155.857	197.667	317.204	329.914	289.243	234.282	204.85	220.769	269.95	221.914	233.821	259.137	370.529	319.665	265.941	Efnb2	ephrin B2	8	8667434	8711242	-1	4793
ENSMUSG00000001305	76.4828	69.8279	63.5146	78.3349	81.978	84.0129	58.8346	73.0331	171.254	203.907	109.576	75.66	51.9728	80.0584	69.3795	60.3893	70.3086	67.2165	72.1561	73.069	94.2317	79.4865	91.2377	62.3938	Rrp15	ribosomal RNA processing 15 homolog	1	186453175	186481555	-1	1321
ENSMUSG00000001313	44.9899	57.3928	115.821	46.0062	49.8094	41.5345	48.3962	46.7868	49.5543	36.346	64.4565	50.2343	39.5445	50.3593	65.3575	53.2847	49.2161	54.2069	46.2888	49.6869	50.4813	37.909	43.288	42.9597	Rnd2	Rho family GTPase 2	11	101355825	101362679	1	1578
ENSMUSG00000001323	325.052	341.487	218.565	295.932	295.743	281.302	263.807	293.274	282.022	179.266	119.245	244.506	340.083	309.903	371.03	284.185	279.828	403.299	288.624	258.664	424.043	325.283	371.611	376.409	Srr	serine racemase	11	74797185	74816774	-1	2832
ENSMUSG00000001333	221.575	180.787	52.3061	227.544	196.124	292.629	205.921	232.793	212.063	219.308	33.3025	169.957	189.814	202.729	199.089	190.641	233.425	248.268	212.384	187.057	201.925	189.545	209.114	189.227	Sync	syncoilin	4	129181410	129202352	1	2042
ENSMUSG00000001334	5099.6	4960.65	2699.37	4948.78	4803.49	3749.43	3965.64	4428.77	788.496	470.034	392.111	4132.79	4609.76	4906.8	4799.25	5136.65	4596.78	5208.2	4888.92	4315.46	4271.84	3746.87	3860.62	3911.38	Fndc5	fibronectin type III domain containing 5	4	129030792	129038386	1	2763
ENSMUSG00000001348	11.2475	5.73928	20.5488	9.94729	5.18848	18.8793	36.0599	25.1051	163.966	370.852	492.018	6.78842	9.03875	2.58253	10.055	5.92052	8.43704	11.9255	2.72287	7.3069	80.77	25.6803	23.9749	21.4798	Acp5	acid phosphatase 5, tartrate resistant	9	22038023	22047007	-1	1356
ENSMUSG00000001349	38.2414	40.175	50.438	139.262	26.9801	34.9267	50.2941	61.6217	48.0968	24.0253	63.3823	30.8564	38.4147	46.4855	73.4015	43.8119	46.4037	47.7021	19.0601	83.2987	130.129	15.8973	45.2859	32.7312	Cnn1	calponin 1	9	22010512	22020926	1	1225
ENSMUSG00000001366	348.672	417.054	229.773	401.622	352.817	280.358	325.488	335.496	391.333	438.616	323.357	389.162	409.004	307.321	373.041	330.365	393.728	383.785	341.72	331.733	261.381	270.254	253.068	237.301	Fbxo9	f-box protein 9	9	77988781	78016347	-1	2155
ENSMUSG00000001376	313.805	317.573	278.343	285.985	326.874	262.422	253.369	294.415	303.156	338.203	329.803	348.925	253.085	294.408	246.348	271.16	236.237	224.416	366.226	299.583	262.503	297.157	227.761	342.655	Vps50	VPS50 EARP/GARPII complex subunit	6	3498382	3603531	1	3788
ENSMUSG00000001380	465.645	447.664	502.512	476.227	441.021	413.457	429.872	496.397	577.162	626.506	519.949	475.683	459.846	476.477	459.514	477.194	458.412	418.477	427.491	432.569	446.479	431.673	471.506	493.014	Hars	histidyl-tRNA synthetase	18	36899581	36916258	-1	1989
ENSMUSG00000001383	611.863	479.23	848.106	373.024	533.376	466.319	472.575	472.433	548.012	476.194	609.114	578.62	520.858	507.467	452.475	512.717	597.623	485.694	488.755	552.402	531.736	590.646	522.786	568.704	Zmat2	zinc finger, matrin type 2	18	36926929	36932719	1	2310
ENSMUSG00000001403	8.99798	7.65237	13.0765	12.4341	23.867	16.9914	19.9279	12.5526	41.5382	43.7384	76.2736	9.75064	7.90891	10.3301	19.1045	7.10463	16.8741	9.75724	27.2287	20.4593	17.9489	36.6861	35.2963	38.8683	Ube2c	ubiquitin-conjugating enzyme E2C	2	164611818	164620742	1	967
ENSMUSG00000001415	590.492	562.449	168.127	966.131	735.726	782.547	689.884	831.893	588.822	693.654	539.286	609.97	668.868	613.351	841.604	804.007	928.074	903.087	788.271	689.772	733.661	539.285	601.37	536.996	Smg5	Smg-5 homolog, nonsense mediated mRNA decay factor (C. elegans)	3	88243567	88269645	1	4448
ENSMUSG00000001416	1817.59	1688.3	3050.57	1482.15	1540.98	1361.2	1409.18	1461.8	1818.21	1738.45	2816.75	1972.71	1675.56	1701.89	1372.51	1561.83	1356.96	1431.06	1498.94	1448.23	1632.23	1581.17	1485.11	1619.17	Cct3	chaperonin containing Tcp1, subunit 3 (gamma)	3	88204423	88229074	1	1977
ENSMUSG00000001418	507.261	529.927	891.072	452.602	462.812	460.655	494.401	407.388	612.141	657.924	863.718	469.388	447.418	467.438	524.871	471.274	496.379	378.364	520.068	419.416	532.858	575.972	578.727	552.339	Glmp	glycosylated lysosomal membrane protein	3	88232330	88238620	1	4219
ENSMUSG00000001419	1135.99	1173.68	463.283	2476.88	2315.1	1651.94	1809.64	1581.62	1338.69	1366.98	963.625	1171.43	1329.83	1466.88	2642.45	2449.91	2404.56	2291.87	2002.67	1671.82	1920.53	1105.47	1512.42	1070.92	Mef2d	myocyte enhancer factor 2D	3	88049679	88079393	1	5401
ENSMUSG00000001420	5.62374	1.91309	20.5488	6.21706	0	4.71983	5.69367	4.56457	2.18622	3.6962	3.22283	5.06046	0	3.87379	8.044	1.1841	7.03086	14.0938	13.6144	4.38414	5.60903	7.33722	5.99372	5.11425	Tmem79	transmembrane protein 79	3	88235962	88243455	-1	2406
ENSMUSG00000001424	879.552	873.327	444.602	1034.52	1051.19	1091.22	1070.41	1207.33	1601.77	2082.19	1018.41	910.512	880.148	924.545	1139.23	1066.88	1034.94	1033.18	953.005	1001.05	933.342	848.671	959.661	902.153	Snd1	staphylococcal nuclease and tudor domain containing 1	6	28475138	28935161	1	351
ENSMUSG00000001435	82.1066	90.8719	39.2296	237.492	272.914	260.535	295.122	164.325	374.572	446.008	751.993	102.197	91.5174	87.806	277.518	247.478	268.579	351.261	140.228	216.284	330.933	386.427	398.249	191.273	Col18a1	collagen, type XVIII, alpha 1	10	76888012	77002382	-1	5063
ENSMUSG00000001436	58.4869	52.6101	76.5911	58.4404	48.7717	54.75	45.5494	51.3514	65.5866	103.494	61.2337	56.4056	51.9728	56.8156	78.429	40.2596	54.8407	62.88	44.9274	33.6117	37.0196	52.5834	67.9288	23.5255	Slc19a1	solute carrier family 19 (folate transporter), member 1	10	76868075	76896836	1	826
ENSMUSG00000001440	2095.4	2226.84	1193.7	2065.31	2024.54	1842.62	2115.2	2144.21	2675.93	2473.99	2394.56	2187.1	2086.82	2330.73	1856.15	1722.87	1736.62	1828.94	2123.84	1904.18	1988.96	2232.96	2096.47	2421.09	Kpnb1	karyopherin (importin) beta 1	11	97050540	97078707	-1	5894
ENSMUSG00000001441	1075.26	1197.6	455.81	1232.22	1086.47	1027.98	1010.63	1146.85	953.191	1041.71	670.348	1070.84	1093.69	1246.07	1107.06	1348.7	1189.62	1165.45	1091.87	1021.5	1170.04	1215.53	1039.58	1256.06	Npepps	aminopeptidase puromycin sensitive	11	97096668	97171464	-1	2307
ENSMUSG00000001444	0	2.86964	1.86808	1.24341	1.0377	0.943966	4.74473	1.14114	2.18622	4.92827	6.44565	0.863981	1.12984	2.58253	2.011	0	0	1.08414	0	2.92276	3.36542	6.11435	5.32775	5.11425	Tbx21	T-box 21	11	96988897	97006157	-1	2488
ENSMUSG00000001445	826.689	692.54	1089.09	621.706	609.127	544.668	539.95	667.568	443.802	370.852	350.214	756.97	695.984	674.04	778.257	730.593	649.652	666.745	627.622	660.544	581.095	595.537	525.449	588.139	Mrpl10	mitochondrial ribosomal protein L10	11	96932386	96940039	1	1708
ENSMUSG00000001467	202.455	210.44	244.718	172.834	168.107	184.073	248.624	215.676	201.861	208.835	157.919	208.59	193.203	214.35	151.831	140.908	205.301	248.268	205.577	203.132	166.027	191.991	188.469	187.181	Cyp51	cytochrome P450, family 51	5	4131145	4154746	-1	3931
ENSMUSG00000001472	1898.57	1888.22	1544.9	2133.69	2273.59	2089	1969.06	2018.68	2493.75	2574.41	2514.88	1931.98	1985.14	2033.74	2242.27	2329.13	2017.86	2081.54	2008.12	2053.24	2031.59	1912.57	2125.77	1896.36	Tcf25	transcription factor 25 (basic helix-loop-helix)	8	124100492	124130574	1	2649
ENSMUSG00000001473	226.074	160.7	252.19	230.031	246.972	402.129	294.173	280.721	556.028	659.156	996.928	190.816	207.891	182.068	265.452	351.679	220.769	275.371	230.083	261.587	315.227	346.072	384.93	262.872	Tubb6	tubulin, beta 6 class V	18	67523787	67535819	1	1758
ENSMUSG00000001482	1184.36	1156.46	984.476	1224.76	1008.64	919.422	1045.74	1080.66	1104.77	999.823	570.44	1173.04	1172.78	1109.2	1174.42	1153.32	929.48	1088.47	984.318	945.513	934.464	962.398	839.787	936.93	Def8	differentially expressed in FDCP 8	8	124150266	124190009	1	389
ENSMUSG00000001493	168.712	186.527	201.752	246.196	350.741	326.612	414.689	301.262	620.157	351.755	712.245	238.088	122.023	114.923	230.26	288.922	258.736	319.821	313.13	353.654	326.445	551.514	514.794	529.836	Meox1	mesenchyme homeobox 1	11	101768336	101785200	-1	2228
ENSMUSG00000001494	14.6217	7.65237	20.5488	7.46047	7.26387	5.66379	20.8768	4.56457	0.728739	6.16034	3.22283	2.22166	5.64922	2.58253	5.0275	3.55231	8.43704	16.2621	5.44574	39.4573	81.8918	9.78296	3.99581	6.1371	Sost	sclerostin	11	101853284	101857841	-1	2066
ENSMUSG00000001496	0	0	0	0	0	0	0	0	0	0	0	0	0	0	0	0	0	1.08414	0	0	0	0	0	0	Nkx2-1	NK2 homeobox 1	12	56578743	56583693	-1	2242
ENSMUSG00000001497	0	0.956547	0	1.24341	3.11309	0	2.84684	0	1.45748	0.616034	6.44565	0.617129	0	0	0	1.1841	4.21852	0	0	0	4.48722	0	0.665969	0	Pax9	paired box 9	12	56738552	56759607	1	4232
ENSMUSG00000001504	17.996	30.6095	7.4723	43.5194	34.244	34.9267	46.4983	77.5977	91.8212	25.2574	22.5598	33.8187	15.8178	65.8545	57.3135	71.0463	68.9025	56.3752	31.313	64.3007	39.2632	17.1202	70.5927	47.0511	Irx2	Iroquois homeobox 2	13	72776939	72782317	1	2625
ENSMUSG00000001506	349.796	308.008	82.1953	992.243	1537.87	1500.91	1546.78	918.62	4237.62	4868.51	10818	441.494	281.331	426.117	1525.34	1446.98	1514.45	1747.63	707.947	672.235	1143.12	733.722	715.25	404.026	Col1a1	collagen, type I, alpha 1	11	94827050	94843868	1	5930
ENSMUSG00000001507	103.477	103.307	20.5488	170.347	177.446	171.802	172.708	160.901	129.716	219.308	199.815	96.519	85.8681	120.088	218.194	172.879	192.646	235.258	149.758	176.827	187.342	108.835	138.522	84.8965	Itga3	integrin alpha 3	11	94935300	94967627	-1	4636
ENSMUSG00000001508	1013.4	1097.16	866.787	1178.75	1197.5	1233.76	904.345	1210.75	543.64	476.81	279.312	855.834	1153.57	941.332	1545.45	1246.86	964.635	1324.82	1153.14	954.281	740.392	720.27	966.321	931.816	Sgca	sarcoglycan, alpha (dystrophin-associated glycoprotein)	11	94853617	94867153	-1	1724
ENSMUSG00000001510	0	0	0	0	0	0	0	0	0	0	1.07428	0	0	0	0	0	0	0	0	0	0	0	0	0	Dlx3	distal-less homeobox 3	11	95010945	95016122	1	2607
ENSMUSG00000001517	6.74848	13.3917	3.73615	23.6248	37.357	46.2543	72.1199	47.928	59.7566	48.6667	80.5707	7.89925	16.9477	2.58253	18.099	20.1298	36.5605	24.9352	24.5058	39.4573	34.776	58.6977	69.2608	43.9825	Foxm1	forkhead box M1	6	128339930	128353109	1	1329
ENSMUSG00000001518	97.853	153.047	80.3273	128.071	195.087	198.233	114.822	165.466	106.396	114.582	148.25	120.587	116.374	130.418	112.616	125.515	178.584	161.536	349.889	185.595	122.277	89.2695	113.881	127.856	Itfg2	integrin alpha FG-GAP repeat containing 2	6	128386407	128401894	-1	2320
ENSMUSG00000001520	30.3682	30.6095	37.3615	38.5458	46.6963	35.8707	34.162	19.3994	24.0484	22.1772	27.9312	28.7582	20.3372	24.534	61.3355	48.5483	50.6222	56.3752	28.5901	27.7662	41.5068	41.5776	40.6241	37.8454	Nrip2	nuclear receptor interacting protein 2	6	128376259	128393390	1	668
ENSMUSG00000001521	105.726	107.133	84.0634	120.611	170.182	119.884	114.822	96.9971	142.833	112.734	176.181	123.673	110.725	67.1457	136.748	169.327	126.556	159.368	152.481	125.679	140.226	107.613	135.192	102.285	Tulp3	tubby-like protein 3	6	128298124	128332814	-1	3374
ENSMUSG00000001524	155.215	160.7	272.739	129.315	147.353	113.276	130.006	146.066	83.0763	83.7806	100.982	152.061	122.023	140.748	153.842	177.616	151.867	129.012	122.529	128.601	142.469	103.944	133.86	121.719	Gtf2h4	general transcription factor II H, polypeptide 4	17	35978622	35984631	-1	1679
ENSMUSG00000001525	1480.17	1369.77	2508.83	1362.78	1574.18	1922.86	1834.31	1579.34	2116.26	1962.07	3345.29	1390.89	1459.76	1146.64	1802.86	1535.78	1296.49	1638.13	1576.54	1699.59	1451.62	2261.09	2327.56	1873.86	Tubb5	tubulin, beta 5 class I	17	36144813	36149198	-1	2649
ENSMUSG00000001542	265.44	149.221	61.6465	233.761	277.065	234.103	233.441	281.862	346.88	282.759	185.85	148.605	186.424	204.02	136.748	206.034	158.898	186.472	152.481	137.37	223.239	217.671	241.081	165.702	Ell2	elongation factor for RNA polymerase II 2	13	75854876	75920483	1	4382
ENSMUSG00000001552	1177.61	1021.59	325.045	2683.28	2681.41	2094.66	2059.21	1866.91	1489.54	1203.11	1078.57	1221.17	1050.75	1444.92	3218.61	2818.17	2888.28	2839.36	2077.55	1632.36	1798.25	1224.09	1577.01	971.707	Jup	junction plakoglobin	11	100259784	100288589	-1	2913
ENSMUSG00000001555	287.935	289.834	233.509	443.898	408.852	349.267	429.872	312.673	655.866	767.578	1066.76	222.907	335.564	285.369	480.629	442.855	435.914	330.662	236.89	223.591	336.542	310.609	283.037	215.821	Fkbp10	FK506 binding protein 10	11	100306523	100315650	1	2584
ENSMUSG00000001558	10.1227	5.73928	16.8127	6.21706	6.22617	1.88793	4.74473	7.988	0.728739	1.23207	1.07428	10.4912	12.4283	10.3301	7.0385	8.28873	4.21852	4.33655	8.16861	1.46138	4.48722	12.2287	3.99581	4.0914	Klhl10	kelch-like 10	11	100332743	100347848	1	2017
ENSMUSG00000001566	0	0	0	0	0	0	0	0	0	0	0	0	0	0	0	0	0	0	0	0	0	0	0	0	Mnx1	motor neuron and pancreas homeobox 1	5	29678032	29683468	-1	2245
ENSMUSG00000001569	199.08	176.961	102.744	179.051	217.916	287.91	268.552	268.168	310.443	415.207	207.335	213.897	181.905	174.321	249.364	198.93	316.389	235.258	310.407	235.282	201.925	258.025	241.747	308.901	Nom1	nucleolar protein with MIF4G domain 1	5	29639662	29662841	1	9219
ENSMUSG00000001576	708.591	596.885	730.418	670.199	598.75	656.056	639.589	571.712	507.931	571.063	570.44	601.33	542.325	623.681	713.905	724.672	468.256	613.622	648.043	700.001	631.577	742.282	755.875	771.229	Ergic1	endoplasmic reticulum-golgi intermediate compartment (ERGIC) 1	17	26780463	26875908	1	2754
ENSMUSG00000001583	1.12475	0.956547	0	1.24341	2.07539	0	3.79578	2.28228	4.37244	3.6962	3.22283	1.23426	1.12984	0	2.011	4.73642	2.81235	1.08414	1.36144	2.92276	1.12181	6.11435	0	2.0457	Tnk1	tyrosine kinase, non-receptor, 1	11	69741831	69749556	-1	2778
ENSMUSG00000001588	11.2475	3.82619	5.60423	2.48682	8.30157	16.0474	11.3873	3.42343	16.761	16.6329	31.154	7.28212	7.90891	3.87379	6.033	5.92052	9.84321	14.0938	13.6144	7.3069	16.8271	17.1202	15.9833	10.2285	Acap1	ArfGAP with coiled-coil, ankyrin repeat and PH domains 1	11	69772393	69786365	-1	2086
ENSMUSG00000001604	648.979	625.581	339.99	994.729	903.833	677.767	671.854	760.001	176.355	137.992	136.433	569.733	627.063	711.487	924.055	869.133	932.293	885.74	758.32	723.383	545.198	534.394	630.006	594.276	Tcea3	transcription elongation factor A (SII), 3	4	135975040	136002209	1	896
ENSMUSG00000001622	0	0	0	0	0	0	0	0	0	0	0	0	0	0	0	0	0	0	0	0	0	0	0	0	Csn3	casein kappa	5	88073438	88080524	1	991
ENSMUSG00000001627	254.193	334.791	336.254	483.687	392.249	597.53	455.494	660.721	2831.15	3685.73	1514.73	358.675	309.577	291.826	347.903	451.144	376.854	321.989	378.479	429.646	426.286	517.274	416.231	431.643	Ifrd1	interferon-related developmental regulator 1	12	40251566	40298503	-1	3378
ENSMUSG00000001630	413.907	390.271	283.947	323.287	289.517	346.435	323.59	255.616	598.295	468.186	307.243	314.365	393.186	302.156	258.414	223.796	241.862	295.97	261.396	306.89	273.721	267.808	312.339	315.038	Stk38l	serine/threonine kinase 38 like	6	146626493	146680310	1	4550
ENSMUSG00000001632	89.9798	82.263	1.86808	246.196	211.69	182.185	182.198	168.889	239.027	318.489	307.243	83.8061	79.0891	156.243	202.106	210.771	217.957	209.239	167.457	179.75	218.752	172.425	185.139	60.3481	Brpf1	bromodomain and PHD finger containing, 1	6	113284098	113301821	1	4773
ENSMUSG00000001642	3622.81	3334.52	6872.65	2858.6	2740.55	2541.16	2448.28	3000.06	1367.84	1091.61	1336.4	3595.02	4100.2	3343.08	3097.95	3131.96	2670.32	2893.56	2996.52	2743.01	2567.81	2914.1	3065.45	3229.14	Akr1b3	aldo-keto reductase family 1, member B3 (aldose reductase)	6	34279369	34294413	-1	5024
ENSMUSG00000001655	0	0	0	0	0	0	0	0	0	0	1.07428	0	0	0	0	0	0	0	0	0	0	0	0	0	Hoxc13	homeobox C13	15	102829538	102837249	1	2461
ENSMUSG00000001656	0	0	0	0	0	0	0	0	0	0	0	0	0	0	0	0	0	0	0	0	0	0	0	0	Hoxc11	homeobox C11	15	102862862	102866143	1	2021
ENSMUSG00000001657	0	0	0	0	0	0	0	0	0	0	0	0	0	0	0	0	0	0	0	0	0	0	0	0	Hoxc8	homeobox C8	15	102899039	102902543	1	1868
ENSMUSG00000001661	0	0	0	0	0	0	0	0	0	1.23207	0	0.123426	0	2.58253	0	1.1841	0	0	0	2.92276	0	0	0	0	Hoxc6	homeobox C6	15	102906689	102920313	1	896
ENSMUSG00000001663	186.708	201.831	470.755	207.65	162.918	170.858	160.372	133.514	58.2992	41.8903	73.0507	162.799	263.254	266	185.012	198.93	174.365	140.938	123.891	156.368	160.418	107.613	150.509	135.016	Gstt1	glutathione S-transferase, theta 1	10	75619647	75634418	-1	1037
ENSMUSG00000001665	89.9798	74.6106	151.314	73.3613	56.0356	51.9181	48.3962	43.3634	49.5543	33.2658	38.6739	69.4887	63.2713	83.9322	94.517	68.6781	60.4654	41.1972	43.5659	43.8414	61.6993	46.469	55.9414	41.9368	Gstt3	glutathione S-transferase, theta 3	10	75609949	75617248	-1	1880
ENSMUSG00000001666	469.02	464.882	919.093	382.971	323.761	376.642	323.59	362.883	131.173	127.519	211.632	483.335	517.469	454.525	415.272	401.411	396.541	406.552	318.576	286.431	357.856	305.717	337.646	284.352	Ddt	D-dopachrome tautomerase	10	75607064	75609248	-1	574
ENSMUSG00000001670	2.24949	0.956547	5.60423	3.73024	2.07539	2.8319	20.8768	0	0.728739	15.4008	0	0.493703	0	0	3.0165	0	0	6.50483	2.72287	0	10.0963	0	1.33194	0	Tat	tyrosine aminotransferase	8	110717069	110726435	1	2375
ENSMUSG00000001672	0	0	0	0	0	0	0	0	3.6437	4.31224	0	0.617129	0	0	0	0	0	0	0	1.46138	0	2.44574	1.99791	0	Marveld3	MARVEL (membrane-associating) domain containing 3	8	110674546	110688835	-1	1330
ENSMUSG00000001674	241.821	232.441	155.05	294.689	229.331	288.853	239.134	289.85	454.005	471.266	208.409	245.741	224.839	196.272	240.315	227.348	232.019	269.95	254.588	265.971	227.727	284.929	294.358	217.867	Ddx18	DEAD box helicase 18	1	121481564	121495718	-1	2258
ENSMUSG00000001687	936.915	1045.51	1434.68	800.757	803.177	880.72	860.694	931.172	897.078	911.114	594.074	875.336	979.575	976.196	857.692	870.317	902.763	788.168	1008.82	878.29	753.853	974.627	945.676	913.405	Ubl3	ubiquitin-like 3	5	148441445	148489599	-1	2537
ENSMUSG00000001700	217.076	218.093	227.905	202.676	228.293	164.25	181.249	163.183	185.829	186.658	190.147	190.076	211.281	222.097	237.298	204.85	226.394	253.688	190.601	200.209	203.047	178.539	225.763	234.233	Gramd3	GRAM domain containing 3	18	56533409	56636864	1	2629
ENSMUSG00000001707	136.094	121.481	495.04	67.1442	130.75	121.772	112.925	205.406	163.966	152.776	134.284	204.887	195.463	193.69	133.732	210.771	111.088	121.423	149.758	78.9145	166.027	124.733	141.185	139.108	Eef1e1	eukaryotic translation elongation factor 1 epsilon 1	13	38828183	38843034	-1	2553
ENSMUSG00000001729	2008.8	2068.05	1193.7	2290.36	2213.41	1902.09	2075.34	2129.37	1573.35	1405.79	1222.53	1707.47	1904.92	1763.87	2434.32	2580.16	2307.53	2477.25	2117.03	1898.33	1892.49	2195.05	2111.79	1930.12	Akt1	thymoma viral proto-oncogene 1	12	112620255	112641318	-1	2690
ENSMUSG00000001739	46.1146	55.4797	104.612	64.6574	45.6586	49.0862	73.0688	27.3874	71.4165	73.924	102.056	40.1134	27.1163	25.8253	46.253	39.0755	60.4654	33.6083	43.5659	32.1504	104.328	31.7946	51.9456	28.6398	Cldn15	claudin 15	5	136995470	137004712	1	1902
ENSMUSG00000001741	102.352	113.829	76.5911	85.7954	141.127	114.22	148.036	114.114	162.509	152.16	252.455	118.489	131.062	114.923	120.66	84.0714	118.119	165.873	137.505	105.219	133.495	209.111	206.45	203.547	Il16	interleukin 16	7	83292033	83394934	-1	5260
ENSMUSG00000001750	95.6035	66.9583	63.5146	239.978	164.994	219.944	218.258	196.276	539.996	540.262	1499.69	111.947	92.6472	92.971	149.82	183.536	181.396	132.265	127.975	102.297	125.642	217.671	197.127	139.108	Tcirg1	T cell, immune regulator 1, ATPase, H+ transporting, lysosomal V0 protein A3	19	3946050	3957133	-1	2350
ENSMUSG00000001751	200.205	154.004	169.995	157.913	166.031	195.401	166.066	204.264	198.217	231.629	271.792	160.824	187.554	134.291	224.227	149.197	175.772	165.873	140.228	138.831	108.815	149.19	129.198	132.97	Naglu	alpha-N-acetylglucosaminidase (Sanfilippo disease IIIB)	11	100960838	100968498	1	2560
ENSMUSG00000001755	163.088	194.179	310.101	172.834	155.654	151.034	140.444	190.571	161.051	170.025	149.324	213.28	207.891	160.117	165.908	189.457	146.242	211.407	200.131	156.368	157.053	133.293	179.146	155.473	Coasy	Coenzyme A synthase	11	100973391	100977445	1	2138
ENSMUSG00000001761	196.831	192.266	166.259	236.248	235.557	236.935	262.858	201.982	183.642	227.932	200.89	187.113	219.19	189.816	246.348	224.98	244.674	247.183	202.854	189.979	282.695	201.773	232.423	197.41	Smo	smoothened, frizzled class receptor	6	29735502	29761364	1	2502
ENSMUSG00000001763	12.3722	11.4786	22.4169	4.97365	22.8293	16.9914	14.2342	14.8349	15.3035	22.7932	11.817	18.7607	23.7267	30.9903	36.198	26.0503	19.6864	11.9255	19.0601	23.3821	23.5579	14.6744	17.9812	14.3199	Tspan33	tetraspanin 33	6	29694221	29718558	1	1994
ENSMUSG00000001767	209.203	308.965	184.939	251.169	258.386	247.319	251.471	244.204	319.188	301.857	217.004	256.602	211.281	284.078	185.012	239.189	285.453	256.941	231.444	216.284	262.503	291.043	247.74	256.735	Crnkl1	crooked neck pre-mRNA splicing factor 1	2	145759399	145776934	-1	3428
ENSMUSG00000001768	390.287	374.966	306.364	335.721	364.231	375.698	399.506	374.295	454.733	466.954	530.692	341.766	380.757	379.632	348.909	412.068	392.322	409.804	389.371	337.579	365.709	426.781	410.237	448.008	Rin2	Ras and Rab interactor 2	2	145517135	145729536	1	1668
ENSMUSG00000001773	1.12475	0.956547	0	1.24341	1.0377	1.88793	1.89789	0	0	4.92827	0	0.987406	0	0	1.0055	0	0	0	0	0	5.60903	2.44574	1.33194	2.0457	Folh1	folate hydrolase 1	7	86368185	86425151	-1	3125
ENSMUSG00000001774	509.511	560.536	709.869	355.616	464.888	325.668	449.8	499.82	361.455	325.882	186.924	556.774	482.443	547.496	470.574	461.801	419.04	603.865	513.261	556.786	531.736	502.599	542.099	646.441	Chordc1	cysteine and histidine-rich domain (CHORD)-containing, zinc-binding protein 1	9	18203421	18228738	1	5789
ENSMUSG00000001783	1135.99	1056.98	1511.27	1041.98	989.962	925.086	981.21	979.1	1101.13	1164.92	1108.65	1105.65	1076.74	1017.52	908.972	928.338	928.074	915.012	1002.02	1036.12	956.9	1013.76	1033.58	1077.06	Rtcb	RNA 2',3'-cyclic phosphate and 5'-OH ligase	10	85774501	85793687	-1	2009
ENSMUSG00000001785	299.183	266.876	246.586	264.847	252.16	242.599	272.347	255.616	335.949	360.996	223.449	264.255	244.046	247.923	258.414	248.662	219.363	240.679	236.89	249.896	244.554	251.911	220.436	247.53	Pwp1	PWP1 homolog, endonuclein	10	85665358	85724960	1	697
ENSMUSG00000001786	187.833	197.049	325.045	223.814	176.408	163.306	197.381	184.865	174.897	196.515	278.237	193.532	227.099	207.894	192.051	133.804	136.399	192.976	170.179	210.439	144.713	157.75	179.812	212.753	Fbxo7	F-box protein 7	10	85857836	85887737	1	5388
ENSMUSG00000001794	3479.97	3240.78	3730.55	3083.66	3426.47	2840.39	2710.19	2608.65	2503.22	2038.46	2641.64	3099.59	3364.68	3275.94	3450.88	3152.09	3187.79	3043.17	2951.59	2878.92	2775.35	2706.21	3203.31	3246.52	Capns1	calpain, small subunit 1	7	29886361	29898236	-1	1241
ENSMUSG00000001802	53.9879	66.9583	46.7019	110.664	112.071	56.6379	82.5583	85.5857	48.0968	51.1308	59.0852	51.8388	93.777	76.1846	110.605	125.515	120.931	130.097	65.3489	87.6828	80.77	59.9206	53.9435	30.6855	Lrp3	low density lipoprotein receptor-related protein 3	7	34899452	34914923	-1	420
ENSMUSG00000001804	2.24949	0	3.73615	0	0	0	0.948946	1.14114	0	1.23207	0	0.370277	0	2.58253	1.0055	0	0	0	0	0	0	0	0	0	Dsg4	desmoglein 4	18	20569232	20604878	1	3478
ENSMUSG00000001815	0	0	0	0	0	0	0	0	0	0	0	0	0	0	0	0	0	0	0	0	0	0	0	0	Evx2	even-skipped homeobox 2	2	74483335	74489901	-1	4191
ENSMUSG00000001819	0	0	0	0	0	0.943966	0	0	0	0	0	0	0	0	0	0	0	0	0	0	0	0	0	0	Hoxd13	homeobox D13	2	74498654	74501943	1	2483
ENSMUSG00000001823	0	0	0	0	0	0	0	0	0	0	0	0	0	0	0	0	0	0	0	0	0	0	0	0	Hoxd12	homeobox D12	2	74505357	74508049	1	2534
ENSMUSG00000001827	0	3.82619	3.73615	12.4341	3.11309	1.88793	0	0	7.28739	11.0886	9.66848	0.863981	0	0	4.022	1.1841	1.40617	0	5.44574	0	4.48722	1.22287	1.33194	1.02285	Folr1	folate receptor 1 (adult)	7	101507538	101519995	-1	960
ENSMUSG00000001829	872.804	907.763	412.845	1071.82	651.673	866.56	697.475	923.184	651.493	494.675	311.54	913.104	958.108	865.147	1044.71	815.848	928.074	1020.17	969.342	837.371	877.252	733.722	837.123	808.051	Clpb	ClpB caseinolytic peptidase B	7	101312840	101444713	1	1170
ENSMUSG00000001833	2102.15	2096.75	2609.7	1569.19	1972.66	1823.74	1702.41	1749.37	2062.33	1904.16	1485.72	2199.32	2260.82	2125.42	1678.18	1784.45	1863.18	1825.69	1960.47	2062.01	1941.85	2405.38	2007.23	2497.8	Septin7	septin 7	9	25163735	25219867	1	2516
ENSMUSG00000001844	166.463	158.787	224.169	164.13	157.73	175.578	141.393	162.042	212.792	295.696	252.455	150.703	180.775	153.66	193.056	227.348	178.584	186.472	134.782	146.138	135.739	136.961	171.154	135.016	Zdhhc4	zinc finger, DHHC domain containing 4	5	143302244	143315011	-1	1364
ENSMUSG00000001847	2393.46	2563.54	3327.04	2264.25	2494.62	2294.78	2330.61	2251.47	2784.51	2710.55	2681.39	2361.26	2381.71	2187.4	2465.49	2372.95	2414.4	2374.26	2344.39	2624.64	2399.54	2750.23	2782.42	2842.5	Rac1	Rac family small GTPase 1	5	143489389	143513791	-1	4159
ENSMUSG00000001855	56.2374	170.265	151.314	305.879	159.805	146.315	167.014	257.898	330.119	231.629	584.406	195.26	201.112	61.9807	297.628	344.574	469.662	420.645	251.866	223.591	197.438	160.196	225.097	286.398	Nup214	nucleoporin 214	2	31864448	31943987	1	6605
ENSMUSG00000001864	116.974	31.566	46.7019	41.0326	54.9979	28.319	76.8646	18.2583	10.2024	16.6329	13.9656	30.733	35.0252	27.1166	36.198	17.7616	22.4988	40.1131	32.6745	86.2214	95.3535	110.058	55.2754	27.6169	Aif1l	allograft inflammatory factor 1-like	2	31840151	31863454	1	3117
ENSMUSG00000001865	15.7465	14.3482	13.0765	1.24341	12.4523	3.77586	6.64262	5.70571	3.6437	2.46413	7.51993	5.43073	6.77906	3.87379	10.055	2.36821	2.81235	6.50483	6.80718	7.3069	16.8271	7.33722	8.65759	12.2742	Cpa3	carboxypeptidase A3, mast cell	3	20269784	20296345	-1	1449
ENSMUSG00000001870	575.871	656.191	381.087	935.046	822.893	707.974	813.246	647.028	535.624	539.646	541.435	462.23	640.622	586.234	730.999	729.408	622.935	761.065	815.5	824.219	845.842	750.842	526.781	547.225	Ltbp1	latent transforming growth factor beta binding protein 1	17	75312563	75699507	1	6235
ENSMUSG00000001891	5185.09	5061.09	7718.89	3891.88	3791.74	3306.71	3325.11	4040.79	2826.78	2335.38	1397.63	7070.2	5383.71	4846.12	3417.7	4033.06	4215.71	3899.64	4172.8	3879.96	3689.62	4785.09	4054.42	5122.43	Ugp2	UDP-glucose pyrophosphorylase 2	11	21271138	21321201	-1	2683
ENSMUSG00000001901	0	0	3.73615	0	2.07539	0	0	0	0.728739	0	0	0.246852	0	0	0	1.1841	0	2.16828	1.36144	0	2.24361	1.22287	0	1.02285	Kcnh6	potassium voltage-gated channel, subfamily H (eag-related), member 6	11	105898950	105925375	1	2816
ENSMUSG00000001909	220.45	194.179	216.697	278.524	249.047	283.19	288.48	354.895	306.071	354.835	586.554	270.796	323.135	324.107	321.76	357.6	389.51	268.866	220.553	330.272	219.874	302.049	236.419	199.456	Trmt1	tRNA methyltransferase 1	8	85412936	85426437	1	1014
ENSMUSG00000001910	384.664	392.184	102.744	640.357	658.937	625.849	602.581	602.523	408.094	397.342	446.899	392.371	376.238	306.03	715.916	637.048	576.531	684.091	573.164	549.479	498.082	512.382	509.466	309.923	Nacc1	nucleus accumbens associated 1, BEN and BTB (POZ) domain containing	8	85397108	85414531	-1	4344
ENSMUSG00000001911	247.444	307.051	24.285	1203.62	1158.07	585.259	636.743	580.841	207.691	157.089	169.736	249.073	394.316	537.166	1352.4	1222	1356.96	1386.61	648.043	378.498	504.813	298.38	309.01	200.479	Nfix	nuclear factor I/X	8	85426505	85526973	-1	398
ENSMUSG00000001918	197.956	203.744	128.897	338.208	228.293	369.091	322.642	216.817	329.39	433.072	581.183	207.479	151.399	204.02	304.667	388.386	261.548	229.837	236.89	336.117	525.005	251.911	374.94	201.501	Slc1a5	solute carrier family 1 (neutral amino acid transporter), member 5	7	16515265	16532199	1	2764
ENSMUSG00000001924	2789.37	2854.33	1606.55	3377.11	3124.5	2900.81	2808.88	3034.3	3140.14	2783.24	2217.3	2407.05	2837.04	2579.95	3130.12	3014.73	2922.03	3278.43	2854.93	2816.08	2805.64	3139.11	2799.07	2891.6	Uba1	ubiquitin-like modifier activating enzyme 1	X	20524565	20549418	1	4044
ENSMUSG00000001930	533.13	557.667	384.824	1085.5	899.682	874.112	1060.92	510.091	802.342	848.278	1508.28	532.706	578.48	543.622	1159.34	994.648	1002.6	1112.33	776.018	758.456	1112.83	615.103	807.154	408.117	Vwf	Von Willebrand factor	6	125523737	125663642	1	1807
ENSMUSG00000001942	294.684	358.705	319.441	290.958	258.386	282.246	223.002	235.075	134.088	104.11	129.987	270.302	351.381	395.127	278.524	272.344	300.921	266.698	304.962	264.51	300.644	267.808	286.367	294.581	Siae	sialic acid acetylesterase	9	37466994	37560951	1	2306
ENSMUSG00000001943	48.3641	42.088	11.2085	48.4931	53.9602	41.5345	41.7536	67.3274	45.9106	48.6667	118.17	32.0907	23.7267	24.534	60.33	34.339	42.1852	42.2814	38.1202	37.9959	50.4813	45.2462	48.6157	42.9597	Vsig2	V-set and immunoglobulin domain containing 2	9	37450551	37455501	1	1166
ENSMUSG00000001946	826.689	832.195	1008.76	882.822	1014.87	936.414	866.387	809.07	706.149	521.165	1333.18	886.321	818.007	734.729	1058.79	871.501	950.573	856.469	882.21	942.59	889.592	1422.2	1221.39	1144.57	Esam	endothelial cell-specific adhesion molecule	9	37439374	37449615	1	1865
ENSMUSG00000001948	28.1187	15.3047	20.5488	22.3814	31.1309	25.4871	24.6726	33.0931	21.1334	16.0169	32.2283	27.2771	15.8178	20.6602	38.209	23.6821	32.342	35.7765	42.2045	21.9207	35.8978	24.4574	30.6346	36.8226	Spa17	sperm autoantigenic protein 17	9	37514586	37525018	-1	696
ENSMUSG00000001962	143.968	138.699	76.5911	192.729	218.954	164.25	159.423	176.877	286.395	322.802	310.466	140.952	132.192	140.748	219.199	200.114	191.24	198.397	183.794	189.979	185.098	178.539	180.478	185.136	Fam50a	family with sequence similarity 50, member A	X	73356639	73363755	1	1383
ENSMUSG00000001964	474.643	469.664	1132.05	462.549	332.063	416.289	424.179	381.142	348.337	357.916	322.283	463.834	462.106	436.447	394.156	487.851	347.325	362.102	375.756	455.951	354.491	379.09	444.867	456.191	Emd	emerin	X	73298293	73305154	1	1595
ENSMUSG00000001983	638.857	584.45	818.217	441.411	492.905	394.578	398.557	459.88	173.44	119.511	46.1938	523.819	610.116	551.37	432.365	455.88	400.759	496.535	490.117	415.032	357.856	371.752	382.932	545.179	Taco1	translational activator of mitochondrially encoded cytochrome c oxidase I	11	105956887	105964438	1	1383
ENSMUSG00000001985	0	1.91309	0	2.48682	0	4.71983	2.84684	3.42343	8.74487	13.5527	3.22283	1.97481	4.51938	1.29126	4.022	7.10463	9.84321	4.33655	6.80718	0	8.97445	3.66861	2.66388	1.02285	Grik3	glutamate receptor, ionotropic, kainate 3	4	125384493	125607966	1	8973
ENSMUSG00000001986	15.7465	28.6964	14.9446	31.0853	24.9047	43.4224	35.111	39.94	119.513	126.287	133.21	17.1562	21.467	15.4952	25.1375	29.6026	29.5296	29.2717	38.1202	48.2256	31.4106	52.5834	36.6283	56.2567	Gria3	glutamate receptor, ionotropic, AMPA3 (alpha 3)	X	40489731	40767478	1	5108
ENSMUSG00000001988	0	0.956547	0	0	0	0	0	0	2.18622	0	1.07428	0	0	0	0	0	0	0	0	0	0	0	0	0	Npas1	neuronal PAS domain protein 1	7	16189646	16211653	-1	1959
ENSMUSG00000001995	611.863	540.449	140.106	936.289	766.857	862.785	848.357	930.031	406.637	399.19	296.5	607.378	554.753	692.118	776.246	794.534	712.93	834.786	893.102	803.759	833.502	572.303	649.986	455.168	Sipa1l2	signal-induced proliferation-associated 1 like 2	8	126144802	126296547	-1	6586
ENSMUSG00000001998	100.103	113.829	56.0423	92.0125	63.2994	90.6207	123.363	94.7148	115.141	126.287	96.6848	116.02	126.543	138.165	50.275	50.9165	47.8099	71.5531	66.7103	92.067	95.3535	102.721	101.893	104.331	Ap4e1	adaptor-related protein complex AP-4, epsilon 1	2	126850637	126909829	1	3033
ENSMUSG00000001999	214.827	183.657	369.879	167.861	151.504	140.651	188.84	139.219	182.185	147.232	308.317	206.491	223.709	179.486	147.809	142.093	160.304	155.032	163.372	159.29	166.027	206.665	171.82	188.204	Blvra	biliverdin reductase A	2	126912585	126939004	1	1460
ENSMUSG00000002006	29.2434	22.0006	9.34038	37.3024	21.7916	29.2629	21.8258	25.1051	15.3035	13.5527	23.6341	19.3778	31.6356	19.369	41.2255	23.6821	32.342	27.1034	23.1444	39.4573	34.776	24.4574	12.6534	21.4798	Pdzd4	PDZ domain containing 4	X	72836965	72868575	-1	3970
ENSMUSG00000002007	397.036	344.357	536.138	377.997	367.344	322.836	288.48	446.187	142.104	110.886	127.839	483.335	363.81	402.874	464.541	493.772	430.289	387.037	393.455	358.038	383.658	300.826	314.337	292.535	Srpk3	serine/arginine-rich protein specific kinase 3	X	72818011	72822531	1	1981
ENSMUSG00000002010	6483.04	6163.99	9420.71	5660.01	5391.87	4603.72	4489.46	4918.32	2399.74	1813.6	1374	6029.35	6714.66	6501.52	5994.79	5709.75	5541.73	5433.7	5523.34	5240.51	4972.97	4136.97	4492.63	4575.21	Idh3g	isocitrate dehydrogenase 3 (NAD+), gamma	X	72822569	72830503	-1	1331
ENSMUSG00000002012	77.6076	71.741	102.744	93.2559	84.0534	81.181	72.1199	94.7148	6.55866	9.24051	10.7428	70.9698	107.335	56.8156	82.451	69.8622	85.7765	78.0579	74.879	73.069	37.0196	45.2462	65.2649	64.4395	Pnck	pregnancy upregulated non-ubiquitously expressed CaM kinase	X	72699600	72703723	-1	1492
ENSMUSG00000002014	516.259	419.924	1322.6	345.668	377.721	359.651	399.506	385.706	535.624	521.781	892.723	486.174	453.067	399.001	375.052	413.253	334.669	361.018	362.142	347.809	375.805	326.506	384.264	374.363	Ssr4	signal sequence receptor, delta	X	72830634	72834436	1	765
ENSMUSG00000002015	740.084	745.15	1470.18	539.641	563.469	553.164	607.325	518.079	553.113	559.359	767.033	745.615	779.592	654.671	537.943	575.475	549.814	553.994	563.634	650.314	540.71	715.379	625.345	748.726	Bcap31	B cell receptor associated protein 31	X	72729784	72759781	-1	1219
ENSMUSG00000002017	516.259	467.751	242.85	503.582	485.642	472.927	445.056	491.832	423.398	413.975	341.62	506.91	450.808	510.049	485.657	471.274	462.631	540.985	529.598	474.949	559.781	517.274	482.161	522.676	Fam98a	family with sequence similarity 98, member A	17	75844081	75858941	-1	2817
ENSMUSG00000002020	43.8651	25.8268	41.0977	77.0915	48.7717	175.578	100.588	148.349	2132.29	2291.03	3573.04	76.7708	39.5445	24.534	74.407	119.595	64.684	135.517	32.6745	86.2214	67.3083	62.3663	37.2943	56.2567	Ltbp2	latent transforming growth factor beta binding protein 2	12	84829986	84923306	-1	6769
ENSMUSG00000002028	331.8	402.706	104.612	559.535	437.908	607.914	606.376	686.968	1037	1082.37	595.149	322.388	320.876	402.874	387.118	417.989	445.757	446.665	609.923	569.938	484.62	538.063	540.101	433.688	Kmt2a	lysine (K)-specific methyltransferase 2A	9	44714652	44792594	-1	16470
ENSMUSG00000002031	177.71	223.832	317.573	154.183	160.843	152.922	142.342	158.619	188.015	198.363	196.592	193.408	184.165	176.903	156.858	146.829	158.898	126.844	167.457	165.136	155.931	193.213	153.839	155.473	Ift46	intraflagellar transport 46	9	44679205	44704744	1	771
ENSMUSG00000002032	129.346	141.569	145.71	152.94	161.881	119.884	116.72	125.526	13.8461	9.85654	8.5942	122.315	127.672	126.544	180.99	150.381	154.679	181.051	175.625	108.142	95.3535	111.281	87.9079	93.0793	Tmem25	transmembrane protein 25	9	44705066	44710604	-1	2687
ENSMUSG00000002033	7.87323	6.69583	11.2085	0	2.07539	5.66379	9.48946	3.42343	17.4897	20.3291	40.8225	2.96222	23.7267	1.29126	2.011	0	0	2.16828	10.8915	4.38414	5.60903	19.5659	17.3152	27.6169	Cd3g	CD3 antigen, gamma polypeptide	9	44880870	44891729	-1	1023
ENSMUSG00000002043	136.094	88.0023	226.037	72.1179	71.601	80.2371	71.1709	85.5857	64.8578	97.3333	128.913	99.9749	86.998	102.01	77.4235	84.0714	118.119	96.4882	57.1803	55.5325	72.9174	89.2695	82.5801	63.4167	Trappc6a	trafficking protein particle complex 6A	7	19242320	19250070	1	435
ENSMUSG00000002052	258.692	284.094	50.438	675.173	735.726	635.289	583.602	641.322	790.682	905.57	756.29	311.774	267.773	331.855	687.762	644.153	660.901	676.502	570.442	507.099	590.07	496.485	568.071	273.101	Supt6	SPT6, histone chaperone and transcription elongation factor	11	78097572	78136813	-1	6488
ENSMUSG00000002055	0	2.86964	0	19.8946	13.49	81.181	28.4684	23.964	49.5543	78.8523	73.0507	5.43073	1.12984	5.16506	12.066	11.841	7.03086	13.0097	13.6144	20.4593	13.4617	53.8063	37.2943	24.5484	Spag5	sperm associated antigen 5	11	78192355	78213283	1	3887
ENSMUSG00000002057	0	0	0	0	0	0	0	0	0	0	0	0	0	0	0	0	0	0	0	0	0	0	0	0	Foxn1	forkhead box N1	11	78248403	78277384	-1	3214
ENSMUSG00000002058	46.1146	41.1315	91.5357	59.6838	36.3194	48.1422	46.4983	45.6457	51.7405	68.9958	111.725	46.4081	50.843	42.6117	49.2695	44.996	33.7481	50.9545	43.5659	56.9938	33.6542	52.5834	48.6157	57.2796	Unc119	unc-119 lipid binding chaperone	11	78234308	78239990	1	1329
ENSMUSG00000002059	98.9778	90.8719	61.6465	83.3086	94.4303	77.4052	110.078	94.7148	114.412	124.439	139.656	61.2192	57.622	99.4274	92.506	110.122	84.3704	109.498	57.1803	81.8373	106.572	90.4923	76.5864	76.7137	Rab34	RAB34, member RAS oncogene family	11	78079256	78083019	1	1368
ENSMUSG00000002064	574.746	573.928	1141.39	377.997	429.606	337.94	371.987	417.658	348.337	282.143	397.482	551.343	566.052	450.651	423.316	452.328	431.695	407.636	469.695	450.105	495.838	452.462	422.89	499.151	Sdf2	stromal cell derived factor 2	11	78136572	78146322	1	1268
ENSMUSG00000002068	16.8712	15.3047	20.5488	38.5458	7.26387	23.5991	16.1321	12.5526	24.7771	25.8734	32.2283	17.7733	35.0252	9.03885	25.1375	27.2344	19.6864	18.4303	9.53005	23.3821	11.2181	24.4574	23.9749	27.6169	Ccne1	cyclin E1	7	37797409	37806959	-1	2000
ENSMUSG00000002076	10.1227	6.69583	5.60423	13.6775	10.377	6.60776	9.48946	11.4114	7.28739	12.9367	8.5942	14.0705	6.77906	9.03885	4.022	8.28873	7.03086	20.5986	9.53005	2.92276	12.3399	11.0058	5.32775	14.3199	Hsf2bp	heat shock transcription factor 2 binding protein	17	32163743	32255323	-1	3115
ENSMUSG00000002083	14.6217	18.1744	18.6808	28.5985	26.9801	30.2069	23.7236	22.8228	32.7933	38.8101	47.2681	17.7733	14.688	20.6602	20.11	27.2344	30.9358	30.3559	10.8915	16.0752	23.5579	18.343	22.6429	19.4341	Bbc3	BCL2 binding component 3	7	16042318	16052130	1	405
ENSMUSG00000002100	25365.3	23656.4	5682.69	43602.7	39356.7	32476.2	30582.6	34410	14632.4	12135.2	9422.47	29072.1	23433	28026.9	41021.4	40025.1	39301.1	45392.8	37779.8	32385.6	29575.3	23607.5	25163	17016.1	Mybpc3	myosin binding protein C, cardiac	2	90948489	90966861	1	4134
ENSMUSG00000002102	2707.27	2672.59	3504.51	2297.82	2212.37	2100.32	1909.28	2084.87	1658.61	1429.81	1539.44	2803.86	2765.86	2555.41	2384.04	2470.04	2123.32	2331.98	2277.68	2415.66	2211.08	2420.06	2376.84	2380.17	Psmc3	proteasome (prosome, macropain) 26S subunit, ATPase 3	2	90884354	90896714	1	1636
ENSMUSG00000002103	367.792	325.226	351.198	335.721	367.344	414.401	389.068	395.976	668.983	556.278	622.006	306.219	344.602	448.069	343.881	351.679	309.358	375.112	389.371	379.959	388.145	425.559	422.224	348.792	Acp2	acid phosphatase 2, lysosomal	2	91033230	91044443	1	966
ENSMUSG00000002104	211.453	132.003	209.224	184.025	207.539	171.802	142.342	187.147	79.4326	101.646	56.9366	145.889	142.36	156.243	170.935	197.745	171.553	217.912	157.927	156.368	131.251	100.275	148.511	76.7137	Rapsn	receptor-associated protein of the synapse	2	90865965	90876074	1	1450
ENSMUSG00000002105	186.708	176.005	252.19	242.465	225.18	274.694	241.981	237.358	423.398	422.599	312.614	189.582	196.593	251.797	221.21	281.817	268.579	268.866	223.275	235.282	251.284	143.076	180.478	127.856	Slc39a13	solute carrier family 39 (metal ion transporter), member 13	2	90892136	90900762	-1	1291
ENSMUSG00000002107	1084.26	1094.29	709.869	838.059	545.828	1104.44	830.328	858.139	1086.55	1070.67	625.228	839.542	849.643	1162.14	654.581	684.413	681.994	552.91	769.211	892.903	1144.24	889.026	738.559	948.182	Celf2	CUGBP, Elav-like family member 2	2	6544505	7514374	-1	7718
ENSMUSG00000002108	166.463	210.44	272.739	181.538	178.484	185.017	188.84	168.889	160.323	150.928	146.101	258.207	194.333	215.641	191.045	206.034	202.489	186.472	183.794	154.906	281.573	151.636	161.164	198.433	Nr1h3	nuclear receptor subfamily 1, group H, member 3	2	91014406	91033179	-1	1985
ENSMUSG00000002109	44.9899	33.4791	37.3615	59.6838	67.4502	49.0862	53.141	65.0451	75.0602	72.0759	69.8279	47.5189	37.2848	43.903	65.3575	53.2847	60.4654	42.2814	88.4933	51.1483	34.776	61.1435	50.6136	42.9597	Ddb2	damage specific DNA binding protein 2	2	91041917	91067327	-1	2297
ENSMUSG00000002111	26.9939	21.044	72.8549	18.6512	58.111	91.5647	46.4983	107.267	279.836	317.873	416.819	36.0403	68.9205	20.6602	72.396	29.6026	53.4346	42.2814	40.8431	77.4532	31.4106	123.51	98.5634	84.8965	Spi1	spleen focus forming virus (SFFV) proviral integration oncogene	2	90912735	90946101	1	544
ENSMUSG00000002129	250.819	292.703	141.974	562.022	557.243	422.897	466.881	359.46	316.273	313.561	346.991	298.444	259.864	327.981	499.734	575.475	489.348	599.528	432.937	387.266	415.068	391.318	393.588	292.535	Sf3a1	splicing factor 3a, subunit 1	11	4110350	4132541	1	846
ENSMUSG00000002147	673.724	731.758	341.858	1034.52	832.232	829.746	785.727	797.659	1004.2	920.97	837.935	657.859	702.763	732.147	910.983	979.255	935.105	900.918	826.391	821.296	803.213	775.299	809.818	717.018	Stat6	signal transducer and activator of transcription 6	10	127478855	127496826	1	3775
ENSMUSG00000002190	0	0	0	0	0	2.8319	0	2.28228	0.728739	0	3.22283	0.370277	0	0	0	4.73642	4.21852	0	2.72287	0	3.36542	0	0.665969	1.02285	Clgn	calmegin	8	84116496	84155181	1	3902
ENSMUSG00000002204	14.6217	10.522	24.285	6.21706	14.5277	27.375	12.3363	55.916	144.29	182.346	233.118	7.89925	35.0252	3.87379	7.0385	10.6569	8.43704	7.58896	10.8915	7.3069	15.7053	20.7888	25.9728	42.9597	Napsa	napsin A aspartic peptidase	7	44221804	44236286	1	1560
ENSMUSG00000002205	231.698	228.615	190.544	273.551	253.198	201.065	236.287	220.24	310.443	277.831	230.969	227.844	186.424	192.398	366.002	309.051	269.985	268.866	295.432	271.817	222.118	225.008	206.45	191.273	Vrk3	vaccinia related kinase 3	7	44397837	44426939	1	1969
ENSMUSG00000002210	35.9919	35.3922	29.8892	79.5784	53.9602	73.6293	47.4473	68.4685	110.768	117.046	187.998	47.1487	49.7131	52.9418	113.622	66.3099	63.2778	83.4786	68.0718	56.9938	59.4557	96.6067	65.2649	19.4341	Smg9	smg-9 homolog, nonsense mediated mRNA decay factor (C. elegans)	7	24099044	24122203	1	1620
ENSMUSG00000002221	155.215	145.395	42.9657	160.4	253.198	210.504	231.543	283.003	196.031	158.321	241.712	163.045	186.424	318.942	263.441	117.226	198.27	190.808	255.95	184.134	139.104	128.401	280.373	169.793	Paxip1	PAX interacting (with transcription-activation domain) protein 1	5	27945078	27996689	-1	5850
ENSMUSG00000002222	1761.35	1815.53	1789.62	1351.59	1281.55	1379.13	1375.02	1573.64	2515.61	3415.29	993.705	1760.42	1777.24	1770.32	1264.92	1186.47	1498.98	1307.47	1317.87	1557.83	1462.83	1343.93	1323.95	1720.43	Rmnd5a	required for meiotic nuclear division 5 homolog A	6	71365618	71417621	-1	6165
ENSMUSG00000002227	37.1167	34.4357	7.4723	109.42	142.164	109.5	121.465	114.114	123.886	81.9325	160.067	57.6398	42.9341	60.6894	123.677	139.724	123.743	130.097	125.252	90.6056	104.328	96.6067	140.519	138.085	Mov10	Mov10 RISC complex RNA helicase	3	104702152	104725879	-1	3498
ENSMUSG00000002228	139.469	126.264	134.501	157.913	190.936	161.418	183.147	197.418	123.886	146.616	283.609	148.975	134.451	123.961	179.985	162.222	206.707	175.63	140.228	153.445	99.8407	134.516	123.87	93.0793	Ppm1j	protein phosphatase 1J	3	104688372	104693334	1	1721
ENSMUSG00000002233	656.852	675.322	1642.04	611.759	796.95	840.129	921.426	672.133	1767.92	1898.62	1741.4	744.628	686.945	508.758	630.449	719.936	648.246	720.951	788.271	838.832	738.148	1282.79	1284.65	1124.11	Rhoc	ras homolog family member C	3	104695691	104701775	1	877
ENSMUSG00000002240	0	0	0	0	0	0	0	0	0	0	0	0	0	0	0	0	0	0	0	0	0	0	0	0	Prr27	proline rich 27	5	87973545	87994246	1	1337
ENSMUSG00000002249	61.8611	66.0017	29.8892	110.664	140.089	86.8448	80.6604	100.421	96.9224	94.2532	153.621	55.0479	24.8566	99.4274	192.051	178.8	125.149	113.834	95.3005	74.5304	107.693	52.5834	91.2377	74.668	Tead3	TEA domain family member 3	17	28550645	28569791	-1	2775
ENSMUSG00000002250	114.724	99.4808	22.4169	290.958	320.648	173.69	139.495	191.712	132.631	110.27	122.467	113.058	118.634	142.039	292.601	301.947	299.515	351.261	189.24	122.756	189.585	107.613	103.891	83.8737	Ppard	peroxisome proliferator activator receptor delta	17	28451674	28520448	1	3277
ENSMUSG00000002257	22.4949	8.60892	35.4934	34.8155	20.7539	41.5345	23.7236	21.6817	50.283	50.5148	119.245	14.3174	33.8953	10.3301	59.3245	31.9708	29.5296	26.0193	21.783	23.3821	28.0451	31.7946	29.9686	23.5255	Def6	differentially expressed in FDCP 6	17	28426752	28447582	1	2277
ENSMUSG00000002265	71.9838	92.785	41.0977	116.881	123.486	117.996	197.381	122.102	188.015	383.789	166.513	64.7985	61.0116	67.1457	82.451	110.122	101.244	112.75	114.361	125.679	308.497	73.3722	91.2377	77.7366	Peg3	paternally expressed 3	7	6706891	6733430	-1	8986
ENSMUSG00000002266	20.2455	33.4791	123.293	60.9272	20.7539	41.5345	31.3152	41.0811	8.74487	9.24051	3.22283	18.7607	23.7267	24.534	20.11	18.9457	19.6864	19.5145	35.3973	24.8435	30.2888	55.0291	17.3152	28.6398	Zim1	zinc finger, imprinted 1	7	6674268	6699449	-1	7693
ENSMUSG00000002274	235.072	174.091	472.623	96.9861	143.202	117.996	137.597	164.325	57.5704	61.6034	91.3134	226.239	194.333	211.767	186.018	162.222	167.335	221.164	136.144	166.597	155.931	149.19	132.528	122.742	Metrn	meteorin, glial cell differentiation regulator	17	26012195	26016110	-1	2751
ENSMUSG00000002279	274.438	268.79	310.101	325.774	272.914	274.694	228.696	256.757	115.141	109.038	116.022	314.859	273.422	272.457	340.865	312.604	262.954	320.905	268.203	214.823	270.355	217.671	245.742	252.644	Lmf1	lipase maturation factor 1	17	25798059	25881800	1	2003
ENSMUSG00000002280	471.269	440.968	425.921	438.924	461.775	402.129	370.089	449.61	271.82	256.27	214.855	509.749	445.159	460.981	512.805	575.475	433.101	542.069	427.491	374.113	449.844	357.078	349.634	327.312	Ciao3	cytosolic iron-sulfur assembly component 3	17	25992750	26002306	1	2062
ENSMUSG00000002289	32.6177	55.4797	87.7996	43.5194	215.841	101.948	173.657	71.892	1462.58	920.354	937.843	47.7658	128.802	111.049	69.3795	24.8662	160.304	13.0097	106.192	89.1442	191.829	133.293	133.86	69.5538	Angptl4	angiopoietin-like 4	17	33992724	34000804	-1	3308
ENSMUSG00000002297	17.996	20.0875	22.4169	22.3814	42.5455	33.0388	38.9068	31.952	68.5015	106.574	102.056	18.6373	21.467	21.9515	18.099	20.1298	23.9049	17.3462	51.7346	48.2256	26.9233	78.2636	57.9393	57.2796	Dbf4	DBF4 zinc finger	5	8446973	8472716	-1	2401
ENSMUSG00000002307	122.597	168.352	108.348	171.591	237.632	218.056	233.441	187.147	511.575	382.557	528.544	141.076	206.761	133	227.243	236.821	202.489	174.546	171.541	172.443	191.829	255.58	275.045	186.159	Daxx	Fas death domain-associated protein	17	34128388	34134564	1	477
ENSMUSG00000002308	298.058	259.224	722.945	135.532	135.938	162.362	160.372	198.559	109.311	83.7806	95.6105	293.507	242.916	253.088	170.935	157.486	177.178	192.976	211.023	179.75	196.316	160.196	151.175	153.427	Cd320	CD320 antigen	17	34062065	34068748	1	2209
ENSMUSG00000002319	250.819	317.573	181.203	584.404	490.83	527.677	497.248	514.655	917.483	768.194	1998.15	490.494	333.304	253.088	525.877	491.403	620.122	446.665	389.371	398.957	438.626	573.526	438.873	459.259	Ipo4	importin 4	14	55862857	55873414	-1	3846
ENSMUSG00000002320	655.728	656.191	1294.58	514.772	560.356	530.509	512.431	495.256	502.102	394.262	485.573	593.184	633.842	575.904	544.981	530.479	510.441	557.247	510.538	517.329	516.031	517.274	565.408	593.253	Tm9sf1	transmembrane 9 superfamily member 1	14	55873422	55881263	-1	2164
ENSMUSG00000002324	3.37424	3.82619	0	4.97365	0	36.8147	6.64262	3.42343	1.45748	1.23207	1.07428	2.34509	7.90891	5.16506	3.0165	9.47284	2.81235	3.25241	4.08431	4.38414	7.85264	1.22287	8.65759	7.15995	Rec8	REC8 meiotic recombination protein	14	55855494	55862852	1	2184
ENSMUSG00000002325	334.05	295.573	392.296	477.47	449.322	565.435	542.797	589.971	697.404	606.793	635.971	412.119	646.271	289.243	488.673	536.399	520.284	451.001	432.937	422.339	458.819	765.516	699.267	649.51	Irf9	interferon regulatory factor 9	14	55841028	55847487	1	2959
ENSMUSG00000002326	133.845	101.394	102.744	135.532	100.656	116.108	110.078	101.562	217.164	192.203	212.707	133.794	140.101	122.67	138.759	174.063	91.4012	153.948	133.421	108.142	132.373	155.304	137.856	186.159	Gmpr2	guanosine monophosphate reductase 2	14	55909398	55916657	1	1658
ENSMUSG00000002329	747.957	757.585	1055.46	615.489	732.613	638.121	604.478	665.286	556.757	490.363	560.772	668.844	823.656	672.749	629.443	616.919	644.027	684.091	622.176	637.162	517.152	550.291	598.706	707.812	Mdp1	magnesium-dependent phosphatase 1	14	55895336	55897965	-1	1733
ENSMUSG00000002332	493.764	417.054	975.135	363.076	389.136	349.267	396.659	260.18	330.848	255.654	420.042	466.796	470.015	397.709	377.063	372.993	409.196	484.609	385.286	334.656	389.267	346.072	336.98	398.911	Dhrs1	dehydrogenase/reductase (SDR family) member 1	14	55976477	55983147	-1	510
ENSMUSG00000002341	0	0	0	0	0	0	0.948946	0	0	0.616034	0	0.370277	0	0	1.0055	0	0	0	0	1.46138	0	0	0	0	Ncan	neurocan	8	70545735	70573523	-1	7195
ENSMUSG00000002342	840.186	726.019	1210.51	703.771	655.824	819.362	713.607	699.52	385.503	425.063	378.145	710.069	792.021	985.235	844.62	704.542	646.84	696.016	650.766	561.17	659.622	424.336	450.861	506.311	Tmem161a	transmembrane protein 161A	8	70625006	70636331	1	371
ENSMUSG00000002343	68.6096	65.0452	155.05	79.5784	64.3371	54.75	71.1709	79.88	71.4165	78.8523	93.462	77.2645	109.595	67.1457	88.484	67.494	105.463	92.1517	40.8431	61.378	52.7249	59.9206	84.578	60.3481	Armc6	armadillo repeat containing 6	8	70672822	70687116	-1	2263
ENSMUSG00000002345	73.1086	95.6547	61.6465	95.7427	112.071	71.7414	84.4562	83.3034	90.3637	94.8692	67.6794	66.2796	77.9592	81.3497	107.589	98.2807	109.681	117.087	99.3848	83.2987	94.2317	84.378	99.2294	66.4852	Borcs8	BLOC-1 related complex subunit 8	8	70592149	70599969	1	810
ENSMUSG00000002346	609.613	508.883	390.428	952.453	755.443	631.513	548.491	635.616	189.472	140.456	38.6739	447.789	637.232	819.953	1112.08	997.016	951.979	722.036	728.368	502.715	548.563	325.283	470.174	362.089	Slc25a42	solute carrier family 25, member 42	8	70636990	70664955	-1	3196
ENSMUSG00000002365	316.054	389.314	175.599	494.878	456.586	453.103	430.821	455.316	549.47	517.468	493.092	349.665	368.329	347.35	415.272	438.119	500.598	470.516	388.009	426.723	435.261	458.576	457.521	410.163	Snx9	sorting nexin 9	17	5891604	5982229	1	3331
ENSMUSG00000002372	385.788	350.096	201.752	453.845	430.644	426.672	407.098	402.823	475.867	534.717	583.332	374.968	351.381	431.282	505.767	485.483	459.819	477.021	338.997	365.345	468.915	348.518	400.247	331.403	Ranbp3	RAN binding protein 3	17	56980294	57018764	1	658
ENSMUSG00000002379	3347.25	2730.94	7700.21	2228.19	2270.48	2206.05	2008.92	2084.87	1414.48	1241.31	1757.51	3338.42	3252.82	2869.19	2615.31	2728.18	2248.47	2492.43	2070.74	2170.15	2374.86	2029.96	2196.37	1795.1	Ndufa11	NADH:ubiquinone oxidoreductase subunit A11	17	57024767	57029141	1	545
ENSMUSG00000002384	0	0	0	0	0	0	0	0	0.728739	0	0	0	0	0	0	0	0	0	0	0	0	0	0	0	Bmp8b	bone morphogenetic protein 8b	4	122998958	123025892	1	2940
ENSMUSG00000002393	232.823	144.439	181.203	157.913	184.71	155.754	188.84	171.171	91.0924	85.6287	172.958	205.751	179.645	178.194	247.353	169.327	216.551	267.782	181.071	170.981	189.585	167.533	145.181	192.296	Nr2f6	nuclear receptor subfamily 2, group F, member 6	8	71826767	71834604	-1	1372
ENSMUSG00000002395	1061.76	912.545	1873.68	833.086	763.744	851.457	747.769	901.502	618.7	657.924	1088.24	1258.7	1031.55	1003.31	892.884	923.602	963.228	871.647	744.705	827.141	816.675	819.323	865.759	740.543	Use1	unconventional SNARE in the ER 1 homolog (S. cerevisiae)	8	71819492	71822376	1	1064
ENSMUSG00000002396	62.9859	57.3928	78.4592	70.8745	53.9602	59.4698	64.5283	49.0691	40.0807	32.6498	83.7935	73.3149	42.9341	54.2331	68.374	62.7575	88.5889	84.5627	51.7346	48.2256	60.5775	48.9148	48.6157	38.8683	Ocel1	occludin/ELL domain containing 1	8	71823942	71832005	1	2179
ENSMUSG00000002409	101.227	87.0457	29.8892	165.374	129.712	105.724	157.525	123.243	51.0118	63.4515	58.0109	102.937	97.1666	142.039	170.935	221.428	165.928	140.938	89.8548	96.4511	93.1099	77.0408	97.8974	54.211	Dyrk1b	dual-specificity tyrosine-(Y)-phosphorylation regulated kinase 1b	7	27878894	27886719	1	2534
ENSMUSG00000002413	264.316	253.485	199.884	268.577	259.424	327.556	249.573	305.826	442.345	534.717	204.112	293.507	284.721	374.467	226.238	240.373	223.581	237.426	272.287	293.737	287.182	359.524	267.053	355.952	Braf	Braf transforming gene	6	39580171	39702397	-1	9728
ENSMUSG00000002416	1936.82	1773.44	5733.12	1295.64	1246.27	1242.26	1215.6	1282.64	572.06	439.848	905.614	1948.77	1886.84	1690.27	1385.58	1388.95	1392.11	1328.07	1355.99	1511.07	1166.68	1161.73	1175.43	1388.01	Ndufb2	NADH:ubiquinone oxidoreductase subunit B2	6	39569508	39580316	1	4371
ENSMUSG00000002428	205.829	222.875	207.356	283.498	202.351	226.552	244.828	293.274	235.383	242.717	333.025	273.265	251.955	307.321	229.254	283.001	316.389	241.763	238.251	255.742	328.689	379.09	285.035	294.581	Hltf	helicase-like transcription factor	3	20111975	20172654	1	4955
ENSMUSG00000002455	462.271	463.925	138.238	552.075	546.866	493.694	491.554	556.877	585.907	603.713	426.487	446.184	453.067	440.321	539.954	548.24	487.942	559.415	592.225	512.944	525.005	547.846	498.145	504.265	Prpf6	pre-mRNA splicing factor 6	2	181233661	181297453	1	359
ENSMUSG00000002458	65.2353	45.9142	69.1188	34.8155	70.5633	91.5647	77.8135	77.5977	147.934	137.992	334.1	50.3577	50.843	30.9903	94.517	46.1801	85.7765	57.4593	63.9875	46.7642	93.1099	99.0524	71.2587	79.7823	Rgs19	regulator of G-protein signaling 19	2	181330212	181335770	-1	1511
ENSMUSG00000002459	0	3.82619	0	0	4.15078	0	0	0	0	0	1.07428	0	0	0	0	0	1.40617	0	0	0	4.48722	0	0	0	Rgs20	regulator of G-protein signaling 20	1	4979799	5140508	-1	1778
ENSMUSG00000002475	51.7384	44.9577	130.765	38.5458	56.0356	47.1983	39.8557	54.7748	18.9472	39.4262	8.5942	49.864	76.8294	50.3593	32.176	41.4437	37.9667	30.3559	49.0117	45.3028	50.4813	72.1493	38.6262	34.7769	Abhd3	abhydrolase domain containing 3	18	10642092	10706771	-1	1247
ENSMUSG00000002477	132.72	184.613	437.13	152.94	162.918	155.754	202.125	119.82	201.132	202.059	267.495	176.499	170.606	158.826	141.776	145.645	130.774	129.012	156.565	169.52	125.642	189.545	204.452	158.542	Snrpd1	small nuclear ribonucleoprotein D1	18	10617775	10642079	1	858
ENSMUSG00000002486	12.3722	29.6529	13.0765	58.4404	41.5078	33.0388	47.4473	58.1983	61.2141	83.7806	61.2337	39.126	53.1027	27.1166	69.3795	31.9708	66.0901	82.3945	61.2646	51.1483	63.9429	40.3547	60.6032	64.4395	Tchp	trichoplein, keratin filament binding	5	114845821	114860388	1	2882
ENSMUSG00000002489	133.845	36.3488	14.9446	69.6311	57.0733	64.1897	68.3241	104.985	68.5015	77.0042	88.0906	35.5466	30.5058	59.3982	62.341	53.2847	63.2778	152.863	68.0718	29.2276	49.3595	52.5834	61.2691	36.8226	Tiam1	T cell lymphoma invasion and metastasis 1	16	89583999	89940657	-1	4596
ENSMUSG00000002496	632.108	690.627	427.789	1426.19	1399.85	1077.06	1465.17	1159.4	627.445	762.034	970.071	803.378	756.995	814.788	1894.36	1356.98	1726.78	1506.95	1236.18	941.129	1119.56	775.299	970.317	754.863	Tsc2	TSC complex subunit 2	17	24814790	24851604	-1	6266
ENSMUSG00000002500	2793.87	2694.59	3106.61	2785.24	2634.71	2084.28	2219.58	2754.72	365.098	223.62	257.826	2596.63	2792.97	2188.69	2658.54	2713.97	2116.29	2686.49	2122.48	2095.62	1959.79	1644.76	1981.26	1869.77	Rpl3l	ribosomal protein L3-like	17	24946794	24955117	1	1375
ENSMUSG00000002504	616.362	729.845	524.929	851.737	915.248	673.991	667.109	697.238	429.956	303.705	813.227	832.137	715.191	698.574	936.121	1152.13	897.138	877.067	614.007	616.703	703.372	756.956	853.772	597.344	Slc9a3r2	solute carrier family 9 (sodium/hydrogen exchanger), member 3 regulator 2	17	24858260	24869301	-1	1717
ENSMUSG00000002524	713.09	653.321	577.235	688.85	738.839	718.358	659.517	635.616	659.509	782.363	764.884	646.257	654.18	714.069	785.296	786.246	732.616	809.851	671.188	647.391	646.16	623.663	636.666	462.328	Puf60	poly-U binding splicing factor 60	15	75942031	75952773	-1	1881
ENSMUSG00000002546	574.746	625.581	181.203	1175.02	1066.75	926.974	968.874	984.806	717.808	826.101	677.868	609.353	702.763	782.506	1071.86	1073.98	1049	1238.09	1158.58	993.739	950.17	842.557	822.471	526.768	Golga2	golgi autoantigen, golgin subfamily a, 2	2	32177396	32197933	1	705
ENSMUSG00000002550	313.805	265.92	453.942	271.064	243.859	262.422	366.293	270.451	180.727	216.228	220.226	272.277	215.8	259.544	299.639	238.005	243.268	248.268	197.408	184.134	353.369	194.436	222.434	211.73	Uck1	uridine-cytidine kinase 1	2	32145014	32150171	-1	2005
ENSMUSG00000002565	75.3581	78.4368	61.6465	79.5784	76.7895	72.6854	62.6304	101.562	39.3519	23.4093	9.66848	71.9572	101.686	89.0972	71.3905	48.5483	94.2136	44.4496	61.2646	89.1442	60.5775	45.2462	49.2817	52.1653	Scin	scinderin	12	40109768	40184227	-1	2995
ENSMUSG00000002578	4.49899	1.91309	0	8.70388	42.5455	4.71983	9.48946	1.14114	20.4047	8.00844	1.07428	2.46852	4.51938	2.58253	6.033	2.36821	8.43704	3.25241	13.6144	2.92276	14.5835	6.11435	6.65969	3.06855	Ikzf4	IKAROS family zinc finger 4	10	128466712	128505227	-1	5150
ENSMUSG00000002580	448.774	417.054	1160.07	324.53	264.612	275.638	263.807	312.673	190.93	180.498	275.015	519.869	437.25	343.476	308.689	365.888	310.764	316.568	355.335	311.274	332.055	374.198	324.993	366.18	Mien1	migration and invasion enhancer 1	11	98328534	98329817	-1	747
ENSMUSG00000002588	0	0	1.86808	3.73024	0	0.943966	27.5194	0	0	0.616034	1.07428	0	0	0	1.0055	2.36821	0	2.16828	0	7.3069	7.85264	0	1.33194	8.1828	Pon1	paraoxonase 1	6	5168090	5193946	-1	1513
ENSMUSG00000002602	974.031	1074.2	687.452	1336.67	1311.65	1353.65	1494.59	1049.85	2347.27	2690.22	2609.42	1071.21	1242.83	1013.64	1346.36	1269.36	1089.78	1024.51	1347.82	1077.04	1458.35	1632.53	1579.01	1601.78	Axl	AXL receptor tyrosine kinase	7	25456698	25488130	-1	4265
ENSMUSG00000002603	79.8571	65.0452	48.57	213.867	218.954	134.043	164.168	118.679	145.748	150.312	337.323	87.5089	83.6085	69.7283	152.836	214.323	142.023	164.789	114.361	115.449	103.206	111.281	157.169	95.125	Tgfb1	transforming growth factor, beta 1	7	25386427	25404502	1	2175
ENSMUSG00000002608	347.547	342.444	102.744	632.897	604.977	379.474	396.659	387.988	249.958	237.789	264.272	303.134	335.564	338.311	632.46	663.099	565.281	567.004	438.382	311.274	338.785	363.192	324.327	214.798	Ccdc97	coiled-coil domain containing 97	7	25410531	25418513	-1	3032
ENSMUSG00000002617	39.3662	43.0446	31.7573	50.9799	43.5832	67.9655	53.141	36.5166	61.9429	35.1139	36.5254	33.6952	27.1163	59.3982	42.231	24.8662	68.9025	35.7765	69.4332	33.6117	41.5068	44.0233	46.6178	59.3253	Zfp40	zinc finger protein 40	17	23392843	23412226	-1	4103
ENSMUSG00000002625	274.438	262.094	100.876	395.405	387.061	370.978	322.642	449.61	400.078	470.034	616.634	236.484	247.436	233.719	400.189	382.466	420.446	472.684	351.25	321.504	316.349	225.008	338.312	283.329	Akap8l	A kinase (PRKA) anchor protein 8-like	17	32540398	32569581	-1	3513
ENSMUSG00000002633	0	0	0	0	0	0	0	0	0	0	0	0	0	0	0	0	0	0	0	0	0	0	0	0	Shh	sonic hedgehog	5	28661813	28672254	-1	2847
ENSMUSG00000002635	161.964	160.7	485.7	142.992	111.033	126.491	109.129	156.337	170.525	128.135	127.839	180.572	170.606	143.33	136.748	132.62	132.18	159.368	98.0234	92.067	122.277	118.618	177.814	138.085	Pdcd2l	programmed cell death 2-like	7	33883924	33896086	-1	1295
ENSMUSG00000002658	97.853	142.525	20.5488	227.544	226.218	220.888	170.81	236.216	300.241	383.173	444.75	119.846	151.399	140.748	227.243	230.9	257.33	223.332	204.215	157.829	213.143	209.111	210.446	155.473	Gtf2f1	general transcription factor IIF, polypeptide 1	17	57310405	57318288	-1	1717
ENSMUSG00000002660	626.484	535.666	1247.87	486.174	464.888	463.487	423.23	437.058	219.351	213.148	305.094	655.638	582.999	577.195	569.113	529.295	434.507	506.292	408.431	518.79	500.325	320.392	412.235	305.832	Clpp	caseinolytic mitochondrial matrix peptidase proteolytic subunit	17	57297305	57303188	1	983
ENSMUSG00000002661	354.295	267.833	945.246	231.275	264.612	204.841	233.441	187.147	90.3637	67.7637	111.725	332.509	314.097	271.166	282.546	285.369	255.923	229.837	251.866	206.055	198.56	195.659	249.738	193.319	Alkbh7	alkB homolog 7	17	57304339	57306322	1	736
ENSMUSG00000002664	0	0	0	0	0	0	0	0	0	0.616034	3.22283	0	0	0	0	0	0	0	1.36144	0	0	0	0	0	Pspn	persephin	17	57306457	57307018	-1	474
ENSMUSG00000002668	3.37424	20.0875	5.60423	12.4341	19.7162	24.5431	36.0599	21.6817	70.6877	44.3544	151.473	10.4912	10.1686	12.9126	15.0825	18.9457	18.2802	9.75724	42.2045	26.3048	14.5835	39.1318	38.6262	15.3427	Dennd1c	DENN/MADD domain containing 1C	17	57372905	57385514	-1	2984
ENSMUSG00000002679	112.475	106.177	218.565	106.933	102.732	101.004	104.384	93.5737	117.327	141.072	123.542	119.846	124.283	69.7283	98.539	92.3602	95.6198	68.3007	88.4933	106.681	99.8407	119.841	91.2377	92.0565	Med6	mediator complex subunit 6	12	81620331	81641782	-1	1059
ENSMUSG00000002688	70.8591	54.5232	24.285	67.1442	76.7895	58.5259	67.3751	61.6217	61.2141	42.5063	51.5652	60.9723	53.1027	80.0584	57.3135	58.0211	77.3395	72.6372	59.9032	65.7621	72.9174	66.035	45.2859	57.2796	Prkd1	protein kinase D1	12	50388014	50695881	-1	3653
ENSMUSG00000002699	28.1187	21.044	33.6254	89.5256	26.9801	106.668	70.222	55.916	247.771	276.599	276.089	22.4635	85.8681	19.369	45.2475	27.2344	80.1519	32.5241	38.1202	30.689	50.4813	146.744	95.8995	99.2164	Lcp2	lymphocyte cytosolic protein 2	11	33996920	34042295	1	3644
ENSMUSG00000002718	953.786	1016.81	1798.96	869.145	838.458	897.711	950.844	934.596	977.968	816.245	439.379	1135.39	1048.5	809.623	806.411	642.969	859.172	791.42	812.777	754.072	744.879	726.384	920.369	1121.04	Cse1l	chromosome segregation 1-like (S. cerevisiae)	2	166747960	166788309	1	708
ENSMUSG00000002728	944.788	757.585	2374.32	619.219	681.766	708.918	660.466	764.565	522.506	426.911	478.053	937.789	780.722	743.768	550.009	655.994	604.654	654.819	706.585	828.603	702.25	756.956	635.334	727.246	Naa20	N(alpha)-acetyltransferase 20, NatB catalytic subunit	2	145744019	145758345	1	1142
ENSMUSG00000002731	210.328	196.092	368.011	186.512	176.408	149.147	143.291	143.784	99.8373	87.4768	120.319	188.718	169.477	178.194	142.781	159.854	137.805	174.546	144.312	189.979	146.957	123.51	133.86	185.136	Prkra	protein kinase, interferon inducible double stranded RNA dependent activator	2	76460242	76478359	-1	1614
ENSMUSG00000002732	250.819	216.18	551.082	164.13	169.144	151.978	188.84	157.478	228.095	281.527	311.54	215.995	229.358	182.068	179.985	176.432	174.365	164.789	162.011	169.52	201.925	168.756	185.805	218.89	Fkbp7	FK506 binding protein 7	2	76493388	76503460	-1	860
ENSMUSG00000002733	331.8	350.096	410.977	331.991	304.045	255.815	302.714	309.25	391.333	404.118	353.437	334.484	307.318	296.991	297.628	345.759	288.265	316.568	299.516	255.742	335.42	391.318	342.308	376.409	Plekha3	pleckstrin homology domain-containing, family A (phosphoinositide binding specific) member 3	2	76505625	76527172	1	2534
ENSMUSG00000002741	1232.72	1209.07	2122.13	930.072	1070.9	898.655	948.946	855.857	1176.91	1168.62	801.41	1167.48	1283.5	1122.11	1082.92	1034.91	951.979	1047.28	1011.55	982.048	949.048	1071.23	1024.93	1171.16	Ykt6	YKT6 v-SNARE homolog (S. cerevisiae)	11	5905693	5917780	1	2541
ENSMUSG00000002748	480.267	541.405	229.773	1018.35	838.458	829.746	951.793	891.232	711.25	880.312	756.29	531.225	586.389	717.943	746.081	728.224	786.051	894.413	950.282	809.605	878.374	842.557	936.352	712.926	Baz1b	bromodomain adjacent to zinc finger domain, 1B	5	135216118	135274983	1	6492
ENSMUSG00000002763	388.038	291.747	300.76	441.411	396.4	388.914	338.774	389.13	88.9062	94.2532	189.072	422.116	320.876	360.263	510.794	557.713	502.004	526.891	329.467	309.813	427.408	267.808	264.39	197.41	Pex6	peroxisomal biogenesis factor 6	17	47022389	47036467	1	3200
ENSMUSG00000002767	729.961	714.54	1016.23	640.357	584.223	561.66	596.887	573.995	330.848	337.586	330.877	776.718	717.451	588.817	638.493	683.228	634.184	645.062	569.08	558.247	474.524	483.033	499.477	489.945	Mrpl2	mitochondrial ribosomal protein L2	17	46957155	46961065	1	1031
ENSMUSG00000002768	365.543	330.965	538.006	247.439	243.859	247.319	265.705	261.322	400.807	440.464	481.275	328.683	298.279	276.331	257.408	303.131	244.674	263.445	285.901	233.821	292.791	293.489	278.375	285.375	Mea1	male enhanced antigen 1	17	46989719	46994037	1	603
ENSMUSG00000002769	12.3722	22.0006	22.4169	28.5985	16.6031	16.9914	26.5705	22.8228	16.0323	5.5443	20.4112	19.2544	22.5969	28.4078	26.143	31.9708	16.8741	18.4303	13.6144	13.1524	16.8271	4.89148	14.6513	10.2285	Gnmt	glycine N-methyltransferase	17	47036590	47040094	-1	855
ENSMUSG00000002771	5.62374	0.956547	1.86808	14.9209	10.377	12.2716	14.2342	9.12914	5.82992	1.8481	5.37138	4.93703	2.25969	7.74759	15.0825	14.2093	14.0617	17.3462	5.44574	5.84552	10.0963	4.89148	7.32566	2.0457	Grin2d	glutamate receptor, ionotropic, NMDA2D (epsilon 4)	7	45481307	45527802	-1	5431
ENSMUSG00000002778	895.299	990.982	1905.44	911.421	990.999	788.211	1024.86	778.259	728.739	638.827	713.319	1066.15	1047.37	1138.9	1204.59	1272.91	1174.15	1222.91	1057.84	1072.65	1118.44	1106.7	1102.18	1023.87	Kdelr1	KDEL (Lys-Asp-Glu-Leu) endoplasmic reticulum protein retention receptor 1	7	45522196	45533156	1	1599
ENSMUSG00000002781	1240.6	1062.72	1395.45	1104.15	1144.58	877.888	841.715	868.409	154.493	172.489	102.056	1381.63	1399.88	1229.28	1395.63	1621.04	1229	1534.05	1082.34	989.354	1172.29	755.733	854.438	622.915	Tmem143	transmembrane protein 143	7	45546365	45566837	1	2297
ENSMUSG00000002791	4.49899	0	0	0	0	0	0.948946	0	0	0.616034	0	0.123426	1.12984	0	0	1.1841	4.21852	0	0	1.46138	0	0	0	0	Pdxk-ps	pyridoxal (pyridoxine, vitamin B6) kinase, pseudogene	17	32295057	32326324	-1	2342
ENSMUSG00000002797	146.217	177.918	252.19	149.209	106.883	146.315	171.759	155.195	172.711	194.667	276.089	188.595	178.515	176.903	146.803	124.331	143.43	95.4041	159.288	197.286	151.444	140.63	153.839	155.473	Ggct	gamma-glutamyl cyclotransferase	6	54959565	54969935	-1	3960
ENSMUSG00000002799	245.195	306.095	46.7019	457.576	354.892	534.285	322.642	251.051	73.6027	72.692	194.444	312.884	221.449	189.816	481.635	458.249	459.819	379.448	206.938	308.351	289.426	288.597	349.634	76.7137	Jag2	jagged 2	12	112871439	112893396	-1	5106
ENSMUSG00000002803	205.829	197.049	134.501	216.354	241.783	174.634	223.002	200.841	135.546	133.063	90.2391	212.292	193.203	198.855	216.183	217.875	232.019	242.847	213.745	229.437	192.951	166.31	189.801	158.542	Btbd6	BTB (POZ) domain containing 6	12	112940102	112942565	1	1975
ENSMUSG00000002804	52.8631	48.7839	132.633	55.9535	44.6209	55.694	38.9068	43.3634	53.198	47.4346	105.279	64.6751	41.8042	45.1943	29.1595	58.0211	60.4654	48.7862	35.3973	54.0711	60.5775	56.252	57.2733	47.0511	Nudt14	nudix (nucleoside diphosphate linked moiety X)-type motif 14	12	112897911	112905744	-1	1241
ENSMUSG00000002808	350.921	333.835	771.515	278.524	243.859	202.009	251.471	248.769	180.727	162.633	103.13	418.784	476.794	435.156	298.634	395.491	267.173	308.979	291.347	284.969	268.112	236.014	204.452	272.078	Epdr1	ependymin related protein 1 (zebrafish)	13	19775876	19804097	-1	2363
ENSMUSG00000002812	713.09	794.89	123.293	1681.09	1540.98	1330.99	1406.34	1437.84	1110.6	1100.85	1010.89	694.764	754.736	812.205	1667.12	1573.68	1593.19	1753.05	1467.63	1207.1	1346.17	1156.83	1297.97	925.679	Flii	flightless I actin binding protein	11	60604949	60618089	-1	458
ENSMUSG00000002814	79.8571	48.7839	20.5488	64.6574	72.6387	116.108	70.222	82.1623	97.6511	107.19	110.65	56.7759	70.0503	50.3593	51.2805	75.7827	74.5272	75.8896	80.3247	61.378	75.161	79.4865	110.551	54.211	Top3a	topoisomerase (DNA) III alpha	11	60630884	60668191	-1	3741
ENSMUSG00000002820	738.959	573.928	1051.73	470.01	565.544	542.78	517.175	587.688	217.893	186.042	192.295	690.197	638.362	667.584	620.394	596.789	532.94	615.79	441.105	492.485	464.428	333.843	476.834	390.729	Atg4d	autophagy related 4D, cysteine peptidase	9	21176589	21189068	1	5951
ENSMUSG00000002825	60.7364	48.7839	123.293	67.1442	68.4879	51.9181	69.273	74.1743	115.141	152.16	160.067	78.9925	91.5174	54.2331	49.2695	62.7575	40.779	74.8055	44.9274	61.378	57.2121	52.5834	67.9288	72.6223	Qtrt1	queuine tRNA-ribosyltransferase catalytic subunit 1	9	21323133	21331570	1	1316
ENSMUSG00000002831	322.803	376.879	112.085	2755.4	2114.82	1608.52	1483.2	1739.1	874.487	1163.07	917.431	572.572	465.496	734.729	2474.54	1959.69	2027.7	1668.49	1750.81	1131.11	1512.19	568.634	802.492	245.484	Plin4	perilipin 4	17	56407591	56416803	-1	6350
ENSMUSG00000002833	190.082	187.483	41.0977	440.168	423.38	324.724	297.969	380	244.856	279.679	470.533	205.874	179.645	207.894	389.129	438.119	426.07	496.535	307.684	257.203	273.721	251.911	253.734	155.473	Hdgfl2	HDGF like 2	17	56386634	56407607	1	2270
ENSMUSG00000002835	16.8712	19.1309	7.4723	53.4667	38.3947	54.75	55.0389	39.94	42.2669	49.2827	68.7536	17.7733	16.9477	56.8156	77.4235	54.4688	44.9975	54.2069	28.5901	45.3028	111.059	97.8296	70.5927	28.6398	Chaf1a	chromatin assembly factor 1, subunit A (p150)	17	56347439	56379289	1	5535
ENSMUSG00000002844	418.406	373.053	670.639	376.754	381.872	447.44	351.11	372.012	345.423	333.89	472.681	482.842	493.742	395.127	439.404	489.035	458.412	464.011	381.202	352.193	369.074	332.621	379.602	348.792	Adprh	ADP-ribosylarginine hydrolase	16	38264392	38273065	-1	2966
ENSMUSG00000002845	173.211	132.003	319.441	174.078	116.222	156.698	148.984	117.538	152.307	171.257	176.181	142.68	144.62	147.204	144.792	157.486	185.615	168.041	189.24	127.14	189.585	189.545	169.822	152.405	Tmem39a	transmembrane protein 39a	16	38379060	38412524	1	1645
ENSMUSG00000002846	682.722	635.147	1447.76	482.444	464.888	373.81	372.936	465.586	305.342	223.62	212.707	682.545	663.218	639.176	409.239	567.186	504.816	467.263	465.611	420.878	472.28	403.547	412.901	454.145	Timmdc1	translocase of inner mitochondrial membrane domain containing 1	16	38318709	38343025	-1	1573
ENSMUSG00000002847	191.207	176.005	356.802	171.591	119.335	202.009	164.168	155.195	374.572	357.916	463.013	194.025	167.217	175.612	178.979	201.298	202.489	172.378	205.577	173.904	142.469	360.747	247.074	377.432	Pla1a	phospholipase A1 member A	16	38216479	38253507	-1	1974
ENSMUSG00000002870	110.225	89.9154	84.0634	100.716	126.599	147.259	203.074	118.679	93.2787	48.0506	113.873	103.307	100.556	80.0584	141.776	129.067	106.869	156.116	134.782	165.136	117.79	221.339	213.776	123.765	Mcm2	minichromosome maintenance complex component 2	6	88860456	88875762	-1	3371
ENSMUSG00000002871	231.698	212.353	444.602	334.478	248.009	233.16	230.594	249.91	204.776	208.219	226.672	292.643	169.477	224.68	313.716	266.424	298.109	388.121	269.564	346.347	259.137	205.442	309.675	212.753	Tpra1	transmembrane protein, adipocyte asscociated 1	6	88879233	88889220	1	1820
ENSMUSG00000002881	367.792	402.706	183.071	460.062	421.304	450.272	418.485	419.94	394.977	461.409	503.835	347.197	411.263	342.185	398.178	386.018	410.602	409.804	456.081	409.186	437.504	590.646	470.174	475.625	Nab1	Ngfi-A binding protein 1	1	52496453	52539838	-1	3640
ENSMUSG00000002885	606.239	627.495	332.517	787.08	870.627	736.293	747.769	732.613	658.052	479.89	753.067	573.313	616.895	573.321	868.752	839.53	760.74	753.476	932.583	631.316	738.148	869.46	970.983	736.452	Adgre5	adhesion G protein-coupled receptor E5	8	84449880	84467955	-1	2980
ENSMUSG00000002897	57.3621	34.4357	24.285	42.276	64.3371	113.276	41.7536	93.5737	682.829	811.316	467.31	37.2746	23.7267	33.5729	53.2915	41.4437	39.3728	59.6276	40.8431	113.988	51.6031	122.287	149.177	53.1882	Il17ra	interleukin 17 receptor A	6	120440208	120464520	1	4804
ENSMUSG00000002900	987.528	1160.29	214.829	1477.17	2040.11	1711.41	1695.77	1432.13	1380.96	1217.9	1250.46	992.096	943.42	1169.89	1379.55	1118.98	1334.46	1639.22	1554.76	1604.6	1557.07	2557.02	2380.17	1696.91	Lamb1	laminin B1	12	31315233	31379643	1	5557
ENSMUSG00000002908	97.853	126.264	72.8549	200.189	147.353	146.315	92.9967	112.973	27.6921	38.1941	15.0399	162.675	120.893	125.253	165.908	125.515	129.368	113.834	125.252	90.6056	90.8663	99.0524	109.885	121.719	Kcnn1	potassium intermediate/small conductance calcium-activated channel, subfamily N, member 1	8	71294693	71315902	-1	4045
ENSMUSG00000002910	44.9899	110.959	35.4934	101.96	61.2241	50.9741	66.4262	108.409	66.3153	174.954	176.181	56.4056	96.0367	59.3982	92.506	94.7284	194.052	57.4593	42.2045	56.9938	41.5068	48.9148	43.9539	45.0054	Arrdc2	arrestin domain containing 2	8	71287773	71292364	-1	1459
ENSMUSG00000002930	0	0	0	0	0	0	0	0	0	0	0	0.123426	0	0	0	0	0	0	0	0	0	0	0	0	Ppp1r17	protein phosphatase 1, regulatory subunit 17	6	55994482	56009674	1	1757
ENSMUSG00000002944	29184.9	30372.3	56798.8	19340	21746	17116	16978.5	20323.7	16750.1	11609.2	6243.69	28891.1	32573.4	32933.7	20746.5	20939.7	22173.9	19711.8	21366.4	19582.5	21387.2	21457.7	20461.2	26749.6	Cd36	CD36 molecule	5	17986688	18093799	-1	3016
ENSMUSG00000002948	708.591	706.888	427.789	908.934	878.928	722.134	662.364	721.202	550.927	518.7	371.699	674.522	793.15	788.963	975.335	864.396	867.609	834.786	840.006	667.851	761.706	679.915	626.677	629.053	Map2k7	mitogen-activated protein kinase kinase 7	8	4288740	4297897	1	3497
ENSMUSG00000002949	935.79	916.372	633.278	922.611	1013.83	911.871	861.643	976.818	561.129	675.789	550.029	922.484	949.069	848.361	900.928	858.476	966.041	999.575	936.668	846.139	806.578	703.15	748.549	786.571	Timm44	translocase of inner mitochondrial membrane 44	8	4309731	4325913	-1	3041
ENSMUSG00000002957	925.667	840.804	538.006	1102.91	972.321	921.31	966.027	918.62	884.69	1020.15	1216.08	867.93	944.55	925.837	964.275	1023.07	975.884	1032.1	997.932	929.438	1043.28	994.193	959.661	765.092	Ap2a2	adaptor-related protein complex 2, alpha 2 subunit	7	141142086	141212924	1	4646
ENSMUSG00000002963	218.201	218.093	235.378	196.459	185.748	189.737	187.891	238.499	146.477	210.068	212.707	208.59	249.696	176.903	250.37	247.478	267.173	268.866	179.71	189.979	214.265	188.322	198.459	238.324	Pnkp	polynucleotide kinase 3'- phosphatase	7	44506563	44512416	1	1770
ENSMUSG00000002968	206.954	172.178	93.4038	497.365	404.701	341.716	278.041	327.508	274.735	213.764	146.101	202.912	281.331	180.777	508.783	663.099	576.531	529.059	509.177	283.508	364.587	217.671	277.709	206.616	Med25	mediator complex subunit 25	7	44526189	44542136	-1	3693
ENSMUSG00000002980	2266.37	2117.79	1283.37	2534.07	2546.51	2679.92	2390.39	2351.89	1255.62	1120.57	1163.44	1811.27	2382.84	2009.21	3081.86	3044.33	2671.73	2772.14	1927.79	2086.85	2114.6	1597.07	1900.67	1234.58	Bcam	basal cell adhesion molecule	7	19490056	19504941	-1	2429
ENSMUSG00000002981	1689.37	1443.43	1645.77	1590.32	1614.65	1295.12	1269.69	1242.7	1179.83	1050.95	595.149	1308.44	1317.4	1270.6	1481.1	1340.41	1297.9	1349.75	1362.8	1411.69	1290.08	1320.7	1283.32	1405.4	Clptm1	cleft lip and palate associated transmembrane protein 1	7	19365496	19398958	-1	4143
ENSMUSG00000002983	73.1086	66.9583	59.7784	125.585	113.109	152.922	152.78	142.643	186.557	285.224	236.341	92.0756	79.0891	64.5632	123.677	124.331	115.306	110.582	111.638	108.142	139.104	124.733	155.837	121.719	Relb	avian reticuloendotheliosis viral (v-rel) oncogene related B	7	19340142	19363363	-1	2209
ENSMUSG00000002984	445.4	436.185	302.628	595.594	587.336	477.647	430.821	534.055	262.346	271.055	353.437	458.774	500.521	448.069	706.867	761.379	562.469	599.528	479.225	432.569	407.216	311.832	404.909	290.489	Tomm40	translocase of outer mitochondrial membrane 40	7	19435238	19449363	-1	1577
ENSMUSG00000002985	2087.53	1946.57	3200.01	1863.87	1758.89	2507.17	2516.6	1919.4	9426.25	11084.3	26802.1	1915.82	1981.75	1836.18	2000.95	2215.46	1954.58	2059.86	1338.29	1579.75	2439.93	2209.73	2306.25	1808.4	Apoe	apolipoprotein E	7	19430034	19433113	-1	1408
ENSMUSG00000002992	0	0	1.86808	3.73024	0	3.77586	3.79578	2.28228	45.9106	48.6667	122.467	0.493703	0	0	2.011	0	0	3.25241	4.08431	0	3.36542	2.44574	1.99791	1.02285	Apoc2	apolipoprotein C-II	7	19405504	19411866	-1	727
ENSMUSG00000002996	1528.53	1410.91	2383.66	1102.91	1043.92	1115.77	1036.25	1081.8	1269.46	1444.6	659.605	1260.67	1529.81	1590.84	1315.19	1039.64	1205.09	1104.74	1183.09	1252.4	966.997	1071.23	1217.39	1177.3	Hbp1	high mobility group box transcription factor 1	12	31976253	32000534	-1	3142
ENSMUSG00000002997	22.4949	14.3482	29.8892	22.3814	21.7916	17.9353	145.189	27.3874	30.6071	27.7215	45.1196	17.2796	18.0775	16.7864	15.0825	22.498	28.1235	19.5145	16.3372	62.8394	266.99	35.4632	35.2963	25.5712	Prkar2b	protein kinase, cAMP dependent regulatory, type II beta	12	32008475	32111295	-1	1657
ENSMUSG00000003031	657.977	611.233	898.544	489.904	511.584	499.358	448.851	403.964	349.066	452.785	324.431	553.812	598.817	612.059	469.569	504.429	496.379	482.441	472.418	520.251	491.351	419.444	472.172	416.3	Cdkn1b	cyclin-dependent kinase inhibitor 1B	6	134897364	134902476	1	4552
ENSMUSG00000003032	125.972	241.05	67.2507	501.095	445.171	241.655	297.969	301.262	292.225	424.447	638.12	182.794	149.139	200.146	422.31	607.446	357.168	330.662	212.384	362.422	421.799	313.055	324.993	242.415	Klf4	Kruppel-like factor 4 (gut)	4	55527143	55532466	-1	859
ENSMUSG00000003033	656.852	534.71	737.89	585.647	725.349	699.479	586.448	632.193	561.129	461.409	449.047	600.096	546.844	561.7	642.515	564.818	627.153	661.324	668.465	571.4	527.249	539.285	557.416	579.956	Ap1m1	adaptor-related protein complex AP-1, mu subunit 1	8	72993862	73011229	1	2084
ENSMUSG00000003037	329.551	393.141	721.077	370.537	397.437	385.138	497.248	310.391	584.449	415.207	427.562	329.794	393.186	276.331	327.793	388.386	265.767	385.953	260.034	419.416	275.964	648.121	454.857	477.671	Rab8a	RAB8A, member RAS oncogene family	8	72915044	72937748	1	4550
ENSMUSG00000003038	1135.99	1216.73	2024.99	1025.81	996.188	987.388	994.495	1016.76	793.597	775.586	1260.13	1244.63	1181.82	1132.44	1168.39	1120.16	1203.68	924.769	980.234	1160.34	938.951	1013.76	1064.88	1076.04	Hmgn2	high mobility group nucleosomal binding domain 2	4	133692049	133695961	-1	1265
ENSMUSG00000003039	491.515	489.752	778.988	386.701	377.721	404.017	448.851	366.307	441.616	446.624	495.241	469.759	404.484	435.156	408.233	448.776	413.415	393.542	353.973	321.504	456.575	445.125	491.485	383.569	Fam32a	family with sequence similarity 32, member A	8	72973574	72978262	1	2564
ENSMUSG00000003051	0	0	0	0	0	1.88793	1.89789	0	1.45748	0.616034	1.07428	0.493703	0	0	0	0	0	0	0	0	0	0	0	0	Elf3	E74-like factor 3	1	135181313	135186306	-1	2095
ENSMUSG00000003053	0	0	0	0	0	0	15.1831	0	0	0	1.07428	0	0	0	0	0	0	0	0	0	0	0	0	0	Cyp2c29	cytochrome P450, family 2, subfamily c, polypeptide 29	19	39257849	39319157	1	1759
ENSMUSG00000003062	183.334	167.396	386.692	150.453	144.24	141.595	156.576	134.655	260.16	322.186	334.1	186.126	195.463	125.253	122.671	169.327	136.399	166.957	141.589	159.29	131.251	172.425	158.501	177.976	Stard3nl	STARD3 N-terminal like	13	19541846	19579965	-1	740
ENSMUSG00000003068	886.301	853.24	657.563	1137.72	918.361	864.672	849.306	834.175	620.886	658.54	994.779	972.348	853.032	847.069	1060.8	1159.24	1079.94	1047.28	746.067	816.912	895.201	687.253	769.86	689.401	Stk11	serine/threonine kinase 11	10	79951637	79966516	1	3663
ENSMUSG00000003070	8.99798	4.78273	3.73615	9.94729	16.6031	7.55172	16.1321	7.988	2.91496	1.23207	9.66848	8.88666	12.4283	6.45632	10.055	8.28873	11.2494	10.8414	14.9758	7.3069	15.7053	2.44574	3.99581	7.15995	Efna2	ephrin A2	10	80015316	80025844	1	2131
ENSMUSG00000003072	4187.43	3923.75	6588.7	3676.77	3696.27	3500.22	3216.93	3515.86	1575.53	1309.69	2504.14	4055.89	4269.68	3851.84	4684.63	4679.58	4197.43	4349.56	3064.59	3117.12	3264.45	2428.62	3056.8	2317.78	Atp5d	ATP synthase, H+ transporting, mitochondrial F1 complex, delta subunit	10	79974466	79981652	1	873
ENSMUSG00000003099	942.538	649.495	541.742	798.27	751.292	740.069	731.637	760.001	480.239	413.359	613.411	783.63	638.362	636.593	907.967	769.668	646.84	800.094	727.007	694.156	770.681	611.435	574.731	508.356	Ppp5c	protein phosphatase 5, catalytic subunit	7	16738565	16761849	-1	2072
ENSMUSG00000003119	115.849	116.699	33.6254	231.275	186.785	277.526	215.411	224.805	353.439	412.127	199.815	106.763	106.205	144.622	170.935	174.063	188.427	181.051	213.745	260.126	181.733	209.111	182.475	165.702	Cdk12	cyclin-dependent kinase 12	11	98093885	98169330	1	5912
ENSMUSG00000003123	362.169	405.576	212.961	453.845	658.937	397.41	546.593	391.412	402.993	406.582	399.63	396.69	456.457	521.671	630.449	449.96	818.393	362.102	400.262	289.353	863.79	223.785	364.285	254.69	Lipe	lipase, hormone sensitive	7	25078952	25098135	-1	3613
ENSMUSG00000003131	800.82	832.195	1614.02	589.377	610.165	473.871	545.644	502.103	881.046	768.81	435.082	816.955	825.916	781.215	549.003	581.395	591.999	580.014	556.827	692.694	554.172	714.156	711.921	643.372	Pafah1b2	platelet-activating factor acetylhydrolase, isoform 1b, subunit 2	9	45874157	45923988	-1	6873
ENSMUSG00000003134	70.8591	102.35	20.5488	114.394	95.468	137.819	200.228	61.6217	92.5499	182.346	282.534	71.7104	62.1414	140.748	77.4235	71.0463	92.8074	148.527	108.915	90.6056	104.328	135.739	94.5676	184.113	Tbc1d8	TBC1 domain family, member 8	1	39410573	39517836	-1	4451
ENSMUSG00000003135	209.203	282.181	155.05	278.524	308.196	312.453	285.633	208.829	204.047	243.949	181.553	224.882	301.668	244.049	252.381	233.269	254.517	256.941	221.914	233.821	253.528	206.665	202.455	202.524	Cnot11	CCR4-NOT transcription complex, subunit 11	1	39574073	39585970	1	3482
ENSMUSG00000003153	51.7384	24.8702	65.3826	34.8155	23.867	25.4871	47.4473	21.6817	58.2992	68.3797	50.4909	40.9774	46.3236	99.4274	13.0715	40.2596	60.4654	43.3655	35.3973	20.4593	39.2632	44.0233	70.5927	51.1425	Slc2a3	solute carrier family 2 (facilitated glucose transporter), member 3	6	122704768	122778599	-1	3959
ENSMUSG00000003154	291.31	308.965	147.578	518.503	725.349	502.19	533.307	605.947	291.496	328.346	280.386	335.224	315.226	405.457	525.877	434.566	517.472	717.699	495.563	508.56	554.172	337.512	396.917	414.254	Foxj2	forkhead box J2	6	122796873	122822325	1	5283
ENSMUSG00000003161	556.75	579.667	1318.86	437.681	465.925	470.095	485.86	463.304	978.697	1057.11	1147.33	594.665	634.972	491.972	430.354	452.328	478.099	491.114	573.164	561.17	458.819	660.35	603.368	728.269	Sri	sorcin	5	8096078	8119379	1	2504
ENSMUSG00000003166	898.673	906.806	790.196	831.842	879.966	781.604	781.931	788.529	669.712	632.051	551.103	869.288	864.331	874.186	977.346	940.179	815.58	935.611	865.873	773.07	803.213	783.859	819.142	763.046	Dgcr2	DiGeorge syndrome critical region gene 2	16	17657346	17716426	-1	5703
ENSMUSG00000003184	209.203	164.526	242.85	237.492	268.763	206.728	245.777	204.264	186.557	136.759	327.654	240.557	218.06	216.932	276.513	374.177	341.7	294.885	238.251	284.969	272.599	185.876	255.732	188.204	Irf3	interferon regulatory factor 3	7	44647072	44652272	1	2031
ENSMUSG00000003190	49.4889	55.4797	50.438	54.7101	56.0356	69.8535	40.8047	65.0451	31.3358	45.5865	48.3424	58.7507	74.5697	51.6506	70.385	81.7032	84.3704	78.0579	62.626	56.9938	71.7956	41.5776	63.933	29.6626	Bcl2l12	BCL2-like 12 (proline rich)	7	44640646	44648136	-1	1075
ENSMUSG00000003198	44.9899	42.088	28.0211	37.3024	44.6209	41.5345	48.3962	49.0691	76.5176	65.9156	44.0453	48.5063	70.0503	37.4467	45.2475	37.8914	57.6531	35.7765	49.0117	37.9959	61.6993	56.252	48.6157	50.1196	Zfp959	zinc finger protein 959	17	56199093	56205928	1	895
ENSMUSG00000003199	453.273	398.88	399.768	465.036	477.34	455.935	542.797	432.493	212.063	219.924	338.397	441.617	429.341	463.564	581.179	532.847	448.569	524.723	597.67	435.491	514.909	330.175	348.302	397.889	Mpnd	MPN domain containing	17	56312711	56323790	1	606
ENSMUSG00000003200	150.716	152.091	138.238	184.025	200.275	209.56	171.759	160.901	268.905	317.873	428.636	155.393	144.62	154.952	173.952	211.955	199.677	202.734	167.457	168.059	197.438	178.539	208.448	170.816	Sh3gl1	SH3-domain GRB2-like 1	17	56323750	56343635	-1	2073
ENSMUSG00000003206	6.74848	9.56547	13.0765	3.73024	7.26387	12.2716	5.69367	7.988	27.6921	33.2658	69.8279	4.44333	9.03875	7.74759	4.022	8.28873	11.2494	4.33655	5.44574	2.92276	6.73083	9.78296	15.3173	19.4341	Ebi3	Epstein-Barr virus induced gene 3	17	56259640	56264022	1	1154
ENSMUSG00000003208	34.8672	23.9137	22.4169	62.1706	54.9979	40.5905	42.7026	31.952	53.9267	51.1308	60.1594	32.461	42.9341	41.3205	49.2695	71.0463	44.9975	52.0386	28.5901	29.2276	45.994	39.1318	48.6157	31.7083	Yju2	YJU2 splicing factor	17	56266099	56275285	1	1601
ENSMUSG00000003226	832.313	875.24	468.887	802.001	774.121	790.099	822.736	948.289	1060.32	1160.61	674.645	791.159	804.449	934.875	629.443	686.781	652.464	664.576	947.559	891.442	896.323	972.181	786.509	928.747	Ranbp2	RAN binding protein 2	10	58282742	58330178	1	2609
ENSMUSG00000003227	2.24949	0.956547	0	3.73024	4.15078	2.8319	8.54051	6.84685	7.28739	7.3924	1.07428	6.17129	5.64922	10.3301	3.0165	1.1841	12.6556	10.8414	5.44574	8.76828	8.97445	6.11435	7.99163	8.1828	Edar	ectodysplasin-A receptor	10	58436611	58511476	-1	3637
ENSMUSG00000003228	546.627	660.974	311.969	501.095	590.449	604.138	647.181	592.253	902.179	1033.7	528.544	796.59	654.18	721.817	502.75	503.244	828.236	510.629	496.924	587.475	785.264	813.208	764.532	608.596	Grk5	G protein-coupled receptor kinase 5	19	60878187	61084406	1	6580
ENSMUSG00000003233	199.08	202.788	59.7784	511.042	446.209	344.547	334.978	397.118	255.059	263.662	209.484	204.763	213.541	250.505	465.547	510.349	485.13	583.266	368.949	292.276	321.958	221.339	280.373	183.09	Dvl3	dishevelled segment polarity protein 3	16	20335732	20352760	1	2519
ENSMUSG00000003234	830.064	845.587	674.375	671.442	695.256	607.914	698.424	601.382	650.036	716.447	579.035	759.439	891.447	557.826	541.965	766.116	704.493	691.68	767.85	837.371	623.724	524.611	805.156	518.585	Abcf3	ATP-binding cassette, sub-family F (GCN20), member 3	16	20367327	20380129	1	3090
ENSMUSG00000003235	827.814	780.542	640.75	734.856	717.048	711.75	669.007	742.884	653.679	562.439	889.5	880.273	859.811	760.555	842.609	783.877	899.951	766.485	736.537	749.688	641.673	764.293	715.916	737.475	Eif2b5	eukaryotic translation initiation factor 2B, subunit 5 epsilon	16	20317567	20328073	1	2554
ENSMUSG00000003269	419.531	411.315	625.805	416.543	444.134	341.716	398.557	348.048	426.313	506.38	531.766	366.575	325.395	338.311	413.261	425.094	441.538	404.383	314.492	410.648	316.349	292.266	343.64	300.718	Cyth2	cytohesin 2	7	45456061	45464005	-1	2519
ENSMUSG00000003271	0	0	0	0	0	0	0	1.14114	1.45748	0	0	0.246852	0	0	0	2.36821	0	0	0	0	0	1.22287	0	0	Sult2b1	sulfotransferase family, cytosolic, 2B, member 1	7	45379407	45434093	-1	1193
ENSMUSG00000003273	74.2333	67.9148	102.744	83.3086	65.3748	68.9095	43.6515	30.8108	79.4326	56.6751	49.4167	36.0403	42.9341	42.6117	26.143	37.8914	35.1543	26.0193	42.2045	35.0731	29.167	29.3489	32.6325	17.3884	Car11	carbonic anhydrase 11	7	45349267	45354106	1	1585
ENSMUSG00000003279	5.62374	1.91309	0	0	5.18848	4.71983	18.03	4.56457	2.18622	3.6962	2.14855	1.48111	10.1686	2.58253	2.011	3.55231	2.81235	5.42069	1.36144	7.3069	11.2181	17.1202	2.66388	0	Dlgap1	DLG associated protein 1	17	70276068	71128408	1	7173
ENSMUSG00000003282	58.4869	56.4362	54.1742	16.1644	10.377	50.9741	31.3152	38.7988	25.5059	77.0042	12.8913	49.4937	50.843	87.806	10.055	5.92052	14.0617	27.1034	19.0601	55.5325	33.6542	19.5659	13.3194	17.3884	Plag1	pleiomorphic adenoma gene 1	4	3900996	3938423	-1	4774
ENSMUSG00000003283	20.2455	27.7398	24.285	22.3814	24.9047	65.1336	74.9667	71.892	240.484	175.57	379.219	26.4131	47.4534	16.7864	26.143	18.9457	29.5296	29.2717	32.6745	29.2276	37.0196	85.6009	80.5822	100.239	Hck	hemopoietic cell kinase	2	152950388	152993361	1	2092
ENSMUSG00000003299	1055.01	946.981	1311.39	876.605	850.911	702.31	756.31	729.19	383.317	387.485	407.15	966.918	843.993	927.128	907.967	921.233	847.922	928.022	737.898	752.611	738.148	566.189	633.336	573.819	Mrpl4	mitochondrial ribosomal protein L4	9	20914034	20920135	1	1288
ENSMUSG00000003308	532.006	523.231	328.781	656.521	591.487	567.323	617.764	573.995	406.637	401.654	450.121	579.854	593.168	631.428	712.9	653.626	674.963	678.67	532.321	536.327	567.634	502.599	565.408	397.889	Keap1	kelch-like ECH-associated protein 1	9	21141026	21150657	-1	3151
ENSMUSG00000003309	0	0	0	0	0	0	0	0	0	0	0	0	0	0	1.0055	0	0	0	0	0	0	0	0	0	Ap1m2	adaptor protein complex AP-1, mu 2 subunit	9	21205571	21223633	-1	2776
ENSMUSG00000003316	1625.26	1679.7	313.837	1623.9	1367.68	1835.07	1906.43	1890.87	1170.36	1272.11	755.216	1294.37	1662	1881.37	1420.77	1303.7	1276.8	1418.05	1855.64	2100	1700.66	1874.66	1719.53	1527.11	Glg1	golgi apparatus protein 1	8	111881053	111985848	-1	7021
ENSMUSG00000003341	0	0	0	0	0	0	0	0	3.6437	0.616034	5.37138	0	0	0	0	0	0	0	0	0	0	0	0	0	Atp8b3	ATPase, class I, type 8B, member 3	10	80355418	80374958	-1	4412
ENSMUSG00000003344	343.048	323.313	252.19	381.727	372.533	417.233	330.233	328.649	120.971	152.16	161.141	293.507	315.226	357.68	515.822	401.411	402.165	466.179	402.985	242.589	300.644	200.551	266.388	196.387	Btbd2	BTB (POZ) domain containing 2	10	80478451	80492905	-1	2449
ENSMUSG00000003345	714.215	572.015	379.219	882.822	708.746	763.668	606.376	613.935	341.05	365.924	487.721	601.577	667.738	612.059	864.73	905.84	822.611	858.637	535.044	507.099	658.5	530.725	617.353	383.569	Csnk1g2	casein kinase 1, gamma 2	10	80458672	80476583	1	2348
ENSMUSG00000003346	229.448	190.353	351.198	233.761	228.293	252.983	223.002	193.994	176.355	168.793	396.408	255.121	209.021	204.02	322.766	233.269	277.016	250.436	186.517	172.443	203.047	174.87	193.797	118.651	Abhd17a	abhydrolase domain containing 17A	10	80419488	80426175	-1	1468
ENSMUSG00000003348	75.3581	65.0452	117.689	87.0388	108.958	117.996	108.18	103.844	225.181	186.042	348.065	71.587	80.2189	74.8933	75.4125	93.5443	89.9951	106.245	88.4933	115.449	100.963	128.401	130.53	109.445	Mob3a	MOB kinase activator 3A	10	80521087	80537811	-1	2682
ENSMUSG00000003352	19.1207	22.0006	13.0765	42.276	46.6963	54.75	54.0899	41.0811	67.7728	54.827	104.205	28.7582	20.3372	20.6602	44.242	59.2052	42.1852	50.9545	27.2287	36.5345	39.2632	47.6919	50.6136	36.8226	Cacnb3	calcium channel, voltage-dependent, beta 3 subunit	15	98528721	98542410	1	346
ENSMUSG00000003354	0	0	1.86808	8.70388	2.07539	0	2.84684	1.14114	3.6437	3.08017	4.2971	1.11083	0	0	0	1.1841	1.40617	2.16828	0	0	0	0	4.66178	3.06855	Ccdc65	coiled-coil domain containing 65	15	98606088	98621217	1	1900
ENSMUSG00000003355	22.4949	20.0875	57.9103	22.3814	19.7162	14.1595	21.8258	20.5406	48.0968	49.2827	117.096	30.6096	29.3759	30.9903	28.154	13.0252	18.2802	17.3462	17.6987	32.1504	32.5324	25.6803	23.9749	24.5484	Fkbp11	FK506 binding protein 11	15	98622247	98626079	-1	1314
ENSMUSG00000003360	350.921	395.054	82.1953	685.12	686.955	605.082	611.121	631.052	548.741	527.325	474.83	362.131	381.887	406.748	611.344	664.283	687.619	916.096	597.67	510.022	621.48	562.52	605.366	420.391	Ddx23	DEAD box helicase 23	15	98543015	98560775	-1	3187
ENSMUSG00000003363	309.306	247.746	354.934	382.971	422.342	387.97	353.957	322.943	589.55	813.781	1474.98	336.088	250.825	348.641	375.052	363.52	364.199	357.765	430.214	286.431	324.202	276.369	323.661	278.215	Pld3	phospholipase D family, member 3	7	27231425	27252643	-1	2282
ENSMUSG00000003378	17.996	15.3047	0	48.4931	63.2994	43.4224	55.9878	25.1051	51.7405	51.7468	39.7482	30.1159	44.0639	46.4855	67.3685	42.6278	43.5914	44.4496	28.5901	40.9186	40.385	12.2287	15.9833	9.20565	Grik5	glutamate receptor, ionotropic, kainate 5 (gamma 2)	7	24709274	24771771	-1	3597
ENSMUSG00000003379	13.497	17.2178	9.34038	7.46047	15.5654	8.49569	9.48946	4.56457	7.28739	2.46413	4.2971	14.0705	6.77906	7.74759	7.0385	3.55231	7.03086	8.6731	19.0601	8.76828	20.1925	8.56009	24.6408	18.4113	Cd79a	CD79A antigen (immunoglobulin-associated alpha)	7	24596806	24601622	1	1457
ENSMUSG00000003380	1058.39	893.414	2703.11	814.435	727.425	727.797	767.697	791.953	515.219	511.308	813.227	1013.57	1129.84	982.652	898.917	847.819	860.578	871.647	765.127	808.143	843.598	612.658	851.774	580.979	Rabac1	Rab acceptor 1 (prenylated)	7	24669177	24672179	-1	899
ENSMUSG00000003382	375.666	338.617	166.259	399.135	371.495	446.496	421.332	429.07	429.956	454.017	350.214	357.194	419.172	362.845	325.782	299.578	374.042	387.037	432.937	407.725	431.895	377.867	435.544	325.266	Etv3	ets variant 3	3	87432714	87447463	1	5309
ENSMUSG00000003402	419.531	422.794	194.28	604.298	647.522	506.91	508.635	488.409	402.993	428.143	609.114	412.983	406.744	446.777	639.498	680.86	556.844	629.884	510.538	422.339	600.166	402.324	468.842	354.929	Prkcsh	protein kinase C substrate 80K-H	9	21914102	21925518	1	2228
ENSMUSG00000003410	0	0	0	1.24341	0	0	0	0	0.728739	1.8481	4.2971	0.123426	0	0	0	0	0	0	2.72287	1.46138	0	2.44574	0.665969	0	Elavl3	ELAV like RNA binding protein 3	9	21926301	21963319	-1	5014
ENSMUSG00000003411	7.87323	12.4351	5.60423	3.73024	3.11309	2.8319	21.8258	4.56457	14.5748	8.00844	3.22283	5.30731	6.77906	9.03885	9.0495	11.841	5.62469	3.25241	0	5.84552	48.2376	2.44574	3.99581	4.0914	Rab3b	RAB3B, member RAS oncogene family	4	108736260	108800521	1	3327
ENSMUSG00000003418	89.9798	98.5243	72.8549	74.6047	47.734	77.4052	71.1709	53.6337	103.481	102.878	133.21	100.098	84.7383	92.971	67.3685	48.5483	49.2161	49.8703	87.1319	93.5283	68.4302	141.853	91.9037	104.331	St8sia6	ST8 alpha-N-acetyl-neuraminide alpha-2,8-sialyltransferase 6	2	13655832	13798875	-1	7618
ENSMUSG00000003420	914.42	892.458	1339.41	805.731	681.766	758.948	681.343	706.367	638.376	600.633	1006.6	922.978	982.964	1109.2	963.269	1012.41	946.354	753.476	684.802	740.92	824.527	605.32	761.202	745.657	Fcgrt	Fc fragment of IgG receptor and transporter	7	44742414	44753275	-1	1770
ENSMUSG00000003421	293.559	323.313	392.296	335.721	301.969	346.435	258.113	328.649	232.468	232.245	346.991	350.776	284.721	258.253	303.661	421.541	343.106	304.643	257.311	246.973	279.33	255.58	295.69	309.923	Nosip	nitric oxide synthase interacting protein	7	44711853	44727634	1	972
ENSMUSG00000003423	259.817	264.007	485.7	213.867	233.482	262.422	234.39	235.075	243.399	191.586	321.208	299.554	285.851	247.923	299.639	301.947	313.577	233.09	201.492	242.589	266.99	234.791	229.093	193.319	Pih1d1	PIH1 domain containing 1	7	44803727	44809489	1	1077
ENSMUSG00000003429	2941.21	2695.55	4950.4	2157.32	2135.58	2206.99	2193.01	2068.89	2879.25	2847.92	4944.89	3070.09	2700.33	2630.31	2220.14	2537.54	2119.1	2038.18	2181.02	2529.65	2233.52	2429.84	2681.19	2741.24	Rps11	ribosomal protein S11	7	44771803	44773863	-1	661
ENSMUSG00000003435	602.865	639.93	267.135	1115.34	995.15	837.297	835.072	870.692	1211.17	1455.07	1235.42	619.227	676.777	752.807	1217.66	920.049	1025.1	1040.77	886.295	830.064	958.022	775.299	911.045	666.898	Supt5	suppressor of Ty 5, DSIF elongation factor subunit	7	28014316	28038171	-1	3640
ENSMUSG00000003436	0	0	0	0	0	0	0	0	1.45748	0.616034	0	0.123426	0	0	0	0	5.62469	0	0	0	0	0	0.665969	0	Dll3	delta like canonical Notch ligand 3	7	27992978	28001663	-1	2618
ENSMUSG00000003437	353.171	421.837	214.829	466.279	424.418	468.207	543.746	435.916	391.333	510.076	710.096	448.406	460.976	466.146	534.926	534.031	597.623	514.965	464.25	529.02	528.371	464.69	448.197	444.94	Paf1	Paf1, RNA polymerase II complex component	7	28092376	28098813	1	2003
ENSMUSG00000003438	629.859	577.754	1380.51	483.687	491.868	403.073	462.137	416.517	300.969	335.122	392.111	580.101	648.53	583.651	449.459	480.747	431.695	460.758	453.358	434.03	439.748	409.661	414.233	318.106	Timm50	translocase of inner mitochondrial membrane 50	7	28004941	28011497	-1	1515
ENSMUSG00000003444	201.33	214.266	493.172	150.453	151.504	163.306	130.006	143.784	131.173	117.662	164.364	222.413	176.256	244.049	169.93	230.9	142.023	172.378	185.155	175.366	171.636	139.407	143.849	143.199	Med29	mediator complex subunit 29	7	28085571	28092133	-1	1281
ENSMUSG00000003452	56.2374	88.9588	35.4934	43.5194	44.6209	66.0776	52.192	69.6097	123.886	106.574	47.2681	69.4887	77.9592	61.9807	46.253	48.5483	29.5296	40.1131	102.108	135.908	160.418	55.0291	50.6136	47.0511	Bicd1	BICD cargo adaptor 1	6	149310384	149464827	1	10443
ENSMUSG00000003458	772.701	775.759	616.465	908.934	995.15	766.5	869.234	879.821	1008.58	989.35	945.362	686.371	859.811	778.632	1014.55	901.104	876.046	890.077	790.994	854.907	831.258	838.888	968.319	949.204	Ncstn	nicastrin	1	171893580	171910362	-1	2901
ENSMUSG00000003464	2612.79	2253.62	4294.71	2019.3	1766.16	1591.53	1565.76	1736.82	1072.7	856.287	449.047	2441.36	2374.93	2246.8	1980.84	2037.84	1603.04	1939.52	1984.97	1785.81	1546.97	1559.16	1656.93	1961.83	Pex19	peroxisomal biogenesis factor 19	1	171954322	171964060	1	1917
ENSMUSG00000003469	238.446	243.919	207.356	307.123	244.896	320.004	282.786	332.072	90.3637	58.5232	53.7138	241.421	186.424	223.389	315.727	378.914	296.702	349.092	311.769	248.435	259.137	158.973	169.822	194.341	Phyhip	phytanoyl-CoA hydroxylase interacting protein	14	70694916	70706272	1	2838
ENSMUSG00000003476	244.07	249.659	121.425	424.003	305.083	251.095	278.041	265.886	102.024	76.3882	25.7826	221.302	285.851	307.321	450.464	403.78	437.32	423.898	329.467	314.197	266.99	176.093	240.415	200.479	Crhr2	corticotropin releasing hormone receptor 2	6	55067034	55110001	-1	2695
ENSMUSG00000003477	69.7343	59.3059	125.161	75.8481	21.7916	26.431	65.4773	22.8228	4.37244	7.3924	5.37138	33.4484	88.1278	108.466	60.33	60.3893	50.6222	16.2621	23.1444	29.2276	61.6993	9.78296	21.977	46.0282	Inmt	indolethylamine N-methyltransferase	6	55147611	55152028	-1	1077
ENSMUSG00000003484	10.1227	5.73928	13.0765	1.24341	8.30157	37.7586	13.2852	28.5286	233.925	226.7	533.915	8.02268	20.3372	3.87379	11.0605	8.28873	8.43704	10.8414	19.0601	21.9207	17.9489	46.469	45.2859	46.0282	Cyp4f18	cytochrome P450, family 4, subfamily f, polypeptide 18	8	72742326	72763470	-1	1702
ENSMUSG00000003500	182.209	189.396	179.335	261.116	281.216	222.776	238.185	211.111	171.254	176.802	338.397	231.917	198.853	347.35	300.645	335.102	267.173	237.426	178.348	178.288	210.899	247.02	195.129	160.587	Impdh1	inosine monophosphate dehydrogenase 1	6	29200433	29216363	-1	2471
ENSMUSG00000003505	0	0	0	0	0	0	0	0	0	0	0	0	0	0	0	0	0	0	0	0	0	0	0	0	Psg18	pregnancy specific glycoprotein 18	7	18079347	18088934	-1	831
ENSMUSG00000003518	1693.87	1563	1008.76	1898.69	1729.84	1624.56	1672.04	1525.71	1596.67	1264.72	1421.27	2020.36	1492.52	1594.71	1675.16	1841.28	1892.71	1582.84	1750.81	1822.34	1963.16	2157.14	2055.18	1920.91	Dusp3	dual specificity phosphatase 3 (vaccinia virus phosphatase VH1-related)	11	101861969	101877839	-1	4084
ENSMUSG00000003526	256.442	247.746	255.926	273.551	222.067	233.16	159.423	191.712	195.302	231.013	149.324	256.602	201.112	313.777	207.133	283.001	194.052	181.051	250.504	217.746	187.342	176.093	138.522	163.656	Prodh	proline dehydrogenase	16	17878221	17908067	-1	677
ENSMUSG00000003527	121.473	95.6547	70.9869	170.347	147.353	138.763	140.444	160.901	172.711	181.114	249.232	119.229	124.283	94.2623	136.748	183.536	171.553	142.022	127.975	99.3739	182.854	92.9381	151.175	138.085	Ess2	ess-2 splicing factor	16	17718573	17729212	-1	2785
ENSMUSG00000003528	59.6116	60.2624	143.842	84.552	105.845	72.6854	141.393	94.7148	112.226	102.878	183.701	67.2671	41.8042	42.6117	71.3905	81.7032	84.3704	85.6469	80.3247	106.681	131.251	46.469	78.5843	90.0108	Slc25a1	solute carrier family 25 (mitochondrial carrier, citrate transporter), member 1	16	17743087	17746083	-1	1666
ENSMUSG00000003531	325.052	237.224	521.193	223.814	190.936	234.103	215.411	269.31	196.031	202.059	338.397	275.733	271.163	260.835	238.304	224.98	246.08	247.183	212.384	197.286	242.31	198.105	195.129	217.867	Dgcr6	DiGeorge syndrome critical region gene 6	16	17870724	17889496	1	1280
ENSMUSG00000003534	295.809	286.007	231.641	313.34	265.65	298.293	314.101	209.97	363.641	412.127	214.855	301.776	291.5	247.923	331.815	428.646	337.481	345.84	243.697	175.366	441.991	211.556	243.745	177.976	Ddr1	discoidin domain receptor family, member 1	17	35992459	36015513	-1	3769
ENSMUSG00000003541	359.919	377.836	713.605	463.793	212.728	303.013	241.981	327.508	531.251	465.722	628.451	433.718	520.858	278.913	343.881	642.969	291.078	234.174	213.745	198.748	265.868	229.899	309.01	246.507	Ier3	immediate early response 3	17	36132576	36133815	1	1131
ENSMUSG00000003545	2.24949	0.956547	3.73615	16.1644	5.18848	14.1595	20.8768	18.2583	27.6921	28.9536	17.1884	1.97481	2.25969	2.58253	17.0935	14.2093	5.62469	8.6731	5.44574	32.1504	26.9233	13.4516	20.645	11.2513	Fosb	FBJ osteosarcoma oncogene B	7	19036621	19043976	-1	3782
ENSMUSG00000003546	277.813	248.702	155.05	278.524	295.743	262.422	230.594	264.745	208.419	237.173	305.094	274.622	275.682	232.428	320.755	345.759	359.98	317.652	217.83	208.977	214.265	200.551	185.805	167.747	Klc4	kinesin light chain 4	17	46941550	46956948	-1	2313
ENSMUSG00000003549	183.334	201.831	214.829	288.472	240.745	182.185	223.002	207.688	210.606	203.907	421.116	188.595	245.176	170.447	315.727	261.687	156.085	202.734	149.758	260.126	198.56	127.178	197.793	227.073	Ercc1	excision repair cross-complementing rodent repair deficiency, complementation group 1	7	19078703	19090449	1	1375
ENSMUSG00000003555	0	0	0	0	0	0	0.948946	6.84685	1.45748	0	0	0.123426	1.12984	0	0	0	0	0	0	0	0	1.22287	0.665969	0	Cyp17a1	cytochrome P450, family 17, subfamily a, polypeptide 1	19	46655604	46661611	-1	1815
ENSMUSG00000003559	956.035	996.721	1492.59	650.304	667.238	627.737	578.857	669.851	284.937	208.835	190.147	882.494	1022.51	863.856	628.438	709.279	746.678	753.476	774.657	590.398	625.968	651.789	594.71	864.308	As3mt	arsenite methyltransferase	19	46695897	46729538	1	1736
ENSMUSG00000003573	94.4788	84.1761	95.2719	116.881	125.561	102.892	192.636	76.4565	120.242	98.5654	181.553	79.1159	45.1938	65.8545	149.82	82.8873	136.399	188.64	58.5417	97.9125	79.6482	94.161	177.148	143.199	Homer3	homer scaffolding protein 3	8	70735477	70747011	1	880
ENSMUSG00000003575	116.974	103.307	33.6254	181.538	161.881	168.97	149.933	139.219	104.938	135.527	145.027	111.33	153.659	102.01	203.111	191.825	201.083	227.669	166.095	109.604	105.45	114.95	125.868	72.6223	Crtc1	CREB regulated transcription coactivator 1	8	70835005	70892229	-1	5683
ENSMUSG00000003581	88.855	67.9148	54.1742	114.394	154.617	134.987	119.567	109.55	106.396	136.143	185.85	110.713	93.777	105.884	128.704	121.963	194.052	159.368	103.469	90.6056	126.764	106.39	96.5655	114.559	Rnf215	ring finger protein 215	11	4085202	4091172	1	1874
ENSMUSG00000003585	5.62374	4.78273	0	8.70388	9.33926	11.3276	13.2852	5.70571	6.55866	5.5443	15.0399	7.52897	4.51938	7.74759	11.0605	15.3934	25.3111	6.50483	17.6987	10.2297	10.0963	17.1202	13.3194	8.1828	Sec14l2	SEC14-like lipid binding 2	11	4047039	4073415	-1	2631
ENSMUSG00000003604	177.71	174.091	192.412	119.368	134.9	121.772	142.342	151.772	95.4649	104.11	111.725	180.078	140.101	165.282	155.853	145.645	109.681	155.032	163.372	132.986	135.739	129.624	118.542	157.519	Aven	apoptosis, caspase activation inhibitor	2	112323309	112464918	1	4735
ENSMUSG00000003617	783.949	1298.99	498.776	977.322	1074.02	1139.37	874.928	943.725	1849.54	1551.17	1118.32	1520.24	1521.9	1282.23	919.027	1227.92	1552.41	947.536	1140.88	913.363	1278.86	1287.68	1239.37	1575.19	Cp	ceruloplasmin	3	20011218	20063309	1	4029
ENSMUSG00000003623	555.625	604.537	967.663	448.872	457.624	406.849	427.975	458.739	365.827	287.072	291.129	595.529	628.193	632.72	530.904	532.847	490.754	505.208	434.298	512.944	464.428	485.479	459.518	545.179	Crot	carnitine O-octanoyltransferase	5	9016033	9047324	-1	2996
ENSMUSG00000003644	109.1	76.5237	31.7573	85.7954	96.5057	130.267	129.057	107.267	226.638	194.667	355.585	74.3023	82.4786	58.1069	131.721	108.938	115.306	106.245	89.8548	93.5283	91.9881	149.19	159.833	125.811	Rps6ka1	ribosomal protein S6 kinase polypeptide 1	4	133574601	133615108	-1	3135
ENSMUSG00000003657	0	0	0	0	0	0	0	0	0.728739	0	0	0	1.12984	0	0	1.1841	0	0	0	0	0	0	0	0	Calb2	calbindin 2	8	110864134	110894842	-1	1080
ENSMUSG00000003660	1100	1301.86	904.149	1274.5	1189.2	1153.53	1267.79	1328.29	949.548	813.781	1122.62	1132.68	1112.9	1235.74	1504.23	1137.92	1122.13	1220.74	1251.16	1272.86	1342.8	1136.05	1090.19	1086.27	Snrnp200	small nuclear ribonucleoprotein 200 (U5)	2	127050306	127082371	1	2923
ENSMUSG00000003662	699.593	660.017	1412.27	433.951	504.32	421.953	421.332	555.736	414.653	360.996	378.145	694.517	676.777	590.108	532.915	570.738	575.125	439.076	535.044	502.715	455.453	542.954	730.568	667.921	Ciao1	cytosolic iron-sulfur protein assembly 1	2	127082858	127089736	-1	3075
ENSMUSG00000003665	2.24949	2.86964	9.34038	1.24341	2.07539	7.55172	6.64262	2.28228	16.761	9.24051	33.3025	1.85139	1.12984	0	1.0055	4.73642	0	0	0	1.46138	3.36542	1.22287	3.99581	0	Has1	hyaluronan synthase 1	17	18063585	18075467	-1	2095
ENSMUSG00000003680	46.1146	44.9577	69.1188	46.0062	61.2241	29.2629	32.2642	49.0691	30.6071	66.5316	70.9022	45.4207	57.622	47.7768	48.264	69.8622	56.2469	56.3752	46.2888	42.38	71.7956	37.909	54.6094	43.9825	Taf6l	TATA-box binding protein associated factor 6 like	19	8751851	8763781	-1	2476
ENSMUSG00000003721	985.279	1053.16	2344.43	727.396	862.325	598.474	837.919	718.92	634.003	601.249	333.025	961.24	1100.47	897.429	760.158	580.211	652.464	661.324	646.682	887.058	562.025	728.83	749.215	1042.28	Insig2	insulin induced gene 2	1	121232082	121260318	-1	2697
ENSMUSG00000003731	1497.04	1366.91	906.017	1308.07	1140.43	1154.47	1180.49	1268.95	906.552	766.962	530.692	1172.42	1321.92	1271.9	1127.17	1123.72	1123.53	1271.69	1234.82	1249.48	1216.04	1068.79	1051.56	1256.06	Kpna6	karyopherin (importin) alpha 6	4	129537773	129566560	-1	5710
ENSMUSG00000003746	566.873	526.101	622.069	385.458	443.096	533.341	520.971	497.538	605.583	482.97	617.708	519.376	449.678	479.059	399.184	374.177	417.633	436.907	427.491	488.101	540.71	634.669	601.37	689.401	Man1a	mannosidase 1, alpha	10	53780881	53952705	-1	5137
ENSMUSG00000003752	65.2353	51.6535	50.438	84.552	67.4502	101.948	89.2009	77.5977	347.609	386.253	211.632	77.1411	66.6608	65.8545	131.721	61.5734	89.9951	71.5531	62.626	74.5304	68.4302	58.6977	67.9288	58.3024	Itpkc	inositol 1,4,5-trisphosphate 3-kinase C	7	26906597	26928086	-1	3247
ENSMUSG00000003762	91.1045	116.699	160.655	75.8481	103.77	89.6767	69.273	86.7268	162.509	200.211	282.534	110.836	112.984	91.6798	100.55	81.7032	85.7765	78.0579	58.5417	92.067	109.937	61.1435	79.9163	93.0793	Coq8b	coenzyme Q8B	7	26932448	26957375	1	2181
ENSMUSG00000003778	359.919	362.531	164.391	384.214	404.701	401.185	442.209	367.448	429.228	449.705	340.545	360.156	333.304	405.457	349.914	344.574	406.384	405.467	378.479	404.802	390.388	425.559	410.237	427.551	Brd8	bromodomain containing 8	18	34731668	34757654	-1	4468
ENSMUSG00000003779	15.7465	16.2613	9.34038	21.138	38.3947	56.6379	55.0389	47.928	83.805	93.6371	106.353	18.0202	14.688	16.7864	41.2255	86.4396	26.7173	29.2717	31.313	45.3028	48.2376	66.035	75.2545	84.8965	Kif20a	kinesin family member 20A	18	34757666	34766330	1	3146
ENSMUSG00000003808	239.571	213.31	319.441	252.413	236.595	262.422	211.615	237.358	253.601	294.464	271.792	239.569	216.93	202.729	212.161	273.528	208.114	225.501	253.227	226.514	214.265	176.093	187.803	143.199	Farsa	phenylalanyl-tRNA synthetase, alpha subunit	8	85583618	85595886	1	1826
ENSMUSG00000003809	1077.51	1096.2	2075.43	978.565	862.325	788.211	727.841	819.34	295.139	223.004	207.335	1119.84	1186.34	1140.19	873.78	857.292	957.604	983.313	893.102	916.285	786.386	750.842	793.169	848.965	Gcdh	glutaryl-Coenzyme A dehydrogenase	8	85613022	85620550	-1	2167
ENSMUSG00000003810	561.249	629.408	102.744	1616.44	1496.36	1342.32	1097.93	1330.57	1174	1399.01	1216.08	734.013	825.916	971.031	1678.18	1558.28	1676.16	1346.5	1556.12	1150.11	1258.67	1276.68	1132.15	707.812	Mast2	microtubule associated serine/threonine kinase 2	4	116163959	116321380	-1	5188
ENSMUSG00000003812	103.477	95.6547	100.876	110.664	69.5256	143.483	114.822	110.691	185.1	172.489	309.391	84.4232	73.4399	99.4274	133.732	74.5986	113.9	97.5724	95.3005	99.3739	76.2828	69.7036	103.891	87.9651	Dnase2a	deoxyribonuclease II alpha	8	85635189	85649544	1	1715
ENSMUSG00000003813	621.985	678.191	323.177	1044.47	969.208	819.362	677.547	757.719	497.729	453.401	342.694	577.262	606.726	529.418	750.103	800.455	729.804	884.656	818.223	567.016	705.616	458.576	737.227	635.19	Rad23a	RAD23 homolog A, nucleotide excision repair protein	8	85560648	85567294	-1	725
ENSMUSG00000003814	3593.57	4350.37	4152.73	3931.67	5080.56	4075.1	4743.78	4001.99	3519.08	3092.49	4406.68	4328.79	4232.4	4932.63	4238.18	5001.66	5713.28	4593.49	4406.97	4692.49	5554.06	5568.95	5058.03	4960.82	Calr	calreticulin	8	85568479	85573563	-1	2184
ENSMUSG00000003824	11.2475	3.82619	13.0765	9.94729	3.11309	7.55172	8.54051	3.42343	10.9311	20.9451	33.3025	7.03527	9.03875	7.74759	10.055	4.73642	4.21852	9.75724	4.08431	5.84552	7.85264	11.0058	4.66178	9.20565	Syce2	synaptonemal complex central element protein 2	8	85598740	85614850	1	1686
ENSMUSG00000003847	771.577	808.282	825.689	655.278	611.203	686.263	714.556	734.896	635.461	685.03	669.274	798.441	828.176	782.506	554.031	538.768	549.814	555.078	709.308	717.538	702.25	660.35	689.278	714.972	Nfat5	nuclear factor of activated T cells 5	8	108020102	108106149	1	13443
ENSMUSG00000003848	219.326	192.266	209.224	241.222	264.612	254.871	202.125	271.592	344.694	338.819	237.415	248.209	270.033	232.428	221.21	238.005	257.33	259.109	197.408	211.9	219.874	173.647	203.12	181.044	Nob1	NIN1/RPN12 binding protein 1 homolog	8	108139118	108151683	-1	2137
ENSMUSG00000003849	1037.02	1172.73	2346.3	867.901	685.917	788.211	761.054	830.752	792.14	500.219	284.683	1468.15	1352.42	1158.26	859.703	1004.12	968.853	607.117	656.212	676.619	619.237	775.299	827.133	1150.71	Nqo1	NAD(P)H dehydrogenase, quinone 1	8	108114857	108129838	-1	1553
ENSMUSG00000003863	1.12475	0	0	0	0	0.943966	1.89789	2.28228	2.91496	4.31224	29.0054	4.19648	7.90891	0	0	0	0	0	0	0	1.12181	1.22287	0.665969	0	Ppfia3	protein tyrosine phosphatase, receptor type, f polypeptide (PTPRF), interacting protein (liprin), alpha 3	7	44988546	45016443	-1	4575
ENSMUSG00000003865	1663.5	1466.39	543.61	1771.86	1746.44	1403.68	1490.79	1589.61	1299.34	1235.76	497.39	1437.42	1762.56	1518.53	1863.19	1836.55	1704.28	2068.53	1481.24	1451.15	1465.08	1239.99	1311.96	1306.18	Gys1	glycogen synthase 1, muscle	7	45084268	45106043	1	3678
ENSMUSG00000003868	148.467	164.526	108.348	252.413	223.105	183.129	176.504	191.712	107.853	141.072	224.524	168.229	163.827	161.408	263.441	189.457	201.083	214.659	167.457	157.829	225.483	202.996	213.11	130.925	Ruvbl2	RuvB-like protein 2	7	45071184	45087520	-1	2312
ENSMUSG00000003872	4.49899	5.73928	9.34038	4.97365	4.15078	0.943966	3.79578	1.14114	0.728739	0	7.51993	1.97481	4.51938	2.58253	0	0	5.62469	4.33655	1.36144	2.92276	6.73083	2.44574	2.66388	2.0457	Lin7b	lin-7 homolog B (C. elegans)	7	45017315	45020007	-1	388
ENSMUSG00000003873	191.207	203.744	622.069	360.589	353.854	385.138	430.821	380	642.748	736.776	1178.48	263.391	258.734	260.835	471.58	435.751	385.291	346.924	309.046	375.575	347.76	489.148	464.18	388.683	Bax	BCL2-associated X protein	7	45111121	45116322	-1	801
ENSMUSG00000003882	5.62374	10.522	3.73615	0	1.0377	16.9914	8.54051	11.4114	93.2787	97.9494	176.181	4.93703	4.51938	3.87379	1.0055	0	0	4.33655	1.36144	2.92276	3.36542	9.78296	11.9874	14.3199	Il7r	interleukin 7 receptor	15	9505874	9530262	-1	3516
ENSMUSG00000003923	848.06	903.936	1490.72	549.588	506.396	445.552	452.647	473.574	453.276	490.979	207.335	746.603	811.228	676.623	600.284	699.806	736.835	546.405	569.08	716.076	429.652	518.497	549.424	847.942	Tfam	transcription factor A, mitochondrial	10	71061294	71074110	-1	4167
ENSMUSG00000003929	142.843	83.2195	134.501	83.3086	63.2994	79.2931	90.1498	102.703	196.031	258.118	46.1938	97.3829	142.36	122.67	64.352	61.5734	43.5914	85.6469	156.565	99.3739	96.4753	84.378	87.2419	88.9879	Zfp81	zinc finger protein 81	17	33548316	33577852	-1	6639
ENSMUSG00000003934	1293.46	1275.08	1328.2	838.059	734.689	578.651	728.79	667.568	87.4487	43.1224	16.1141	1086.76	1156.96	1101.45	996.451	949.652	787.457	868.394	878.126	834.448	557.537	430.45	580.725	747.703	Efnb3	ephrin B3	11	69444918	69451031	-1	3183
ENSMUSG00000003948	565.748	638.017	1720.5	650.304	640.258	529.565	664.262	528.349	311.9	258.734	272.866	582.693	654.18	702.448	606.317	539.952	658.089	545.321	649.405	615.241	794.239	792.419	739.225	752.817	Mmd	monocyte to macrophage differentiation-associated	11	90140282	90169415	1	1654
ENSMUSG00000003949	666.975	663.843	328.781	783.349	229.331	233.16	282.786	298.979	58.2992	96.7173	33.3025	431.867	494.872	640.467	637.487	709.279	556.844	250.436	309.046	318.581	291.67	237.237	253.068	226.05	Hlf	hepatic leukemia factor	11	90227362	90281721	-1	5642
ENSMUSG00000003955	1184.36	1163.16	2596.63	838.059	885.154	852.401	811.349	853.574	593.194	503.3	732.656	1298.44	1127.58	958.118	739.043	889.263	831.048	852.132	944.836	876.828	811.066	898.809	881.743	1043.31	Fam162a	family with sequence similarity 162, member A	16	35864131	35891964	-1	718
ENSMUSG00000003970	3663.3	3678.88	6919.35	2956.83	2984.41	3411.49	3035.68	3118.74	3288.07	4057.2	5902.07	3654.51	3495.74	3288.85	3198.5	3334.44	2965.62	2938.01	2691.56	2918.38	3069.26	2985.02	3381.12	2748.4	Rpl8	ribosomal protein L8	15	76788278	76790514	1	851
ENSMUSG00000003974	3.37424	0	0	2.48682	0	0	0	4.56457	4.37244	1.23207	2.14855	0.493703	0	0	2.011	0	0	0	0	0	0	0	0	0	Grm3	glutamate receptor, metabotropic 3	5	9535541	9775170	-1	3049
ENSMUSG00000003992	461.146	396.967	691.188	313.34	265.65	291.685	344.467	365.166	392.062	396.11	177.255	393.481	395.445	312.486	354.942	322.076	274.204	302.474	315.853	385.804	310.74	295.934	295.69	330.38	Ssbp2	single-stranded DNA binding protein 2	13	91608402	91851548	1	914
ENSMUSG00000004018	118.098	117.655	117.689	63.414	58.111	56.6379	57.8857	63.904	53.9267	61.6034	39.7482	96.6424	82.4786	78.7671	111.611	69.8622	116.712	80.2262	59.9032	84.7601	44.8722	92.9381	58.6053	90.0108	Fancl	Fanconi anemia, complementation group L	11	26336135	26421876	1	2724
ENSMUSG00000004031	0	3.82619	0	3.73024	1.0377	0.943966	4.74473	4.56457	2.18622	1.8481	3.22283	2.34509	1.12984	3.87379	3.0165	0	1.40617	5.42069	4.08431	0	2.24361	1.22287	1.33194	2.0457	Brinp2	bone morphogenic protein/retinoic acid inducible neural-specific 2	1	158072839	158183896	-1	4906
ENSMUSG00000004032	627.609	597.842	1565.45	492.391	469.038	386.082	365.344	361.742	296.597	245.797	227.746	583.063	629.323	604.312	462.53	544.688	451.381	430.403	460.165	553.863	533.98	408.438	419.56	474.602	Gstm5	glutathione S-transferase, mu 5	3	107803137	107806002	1	945
ENSMUSG00000004035	603.989	693.496	1311.39	559.535	497.056	443.664	324.539	370.871	120.242	48.6667	26.8569	563.562	633.842	592.69	517.833	467.721	541.377	536.648	514.623	404.802	433.017	315.5	356.959	428.574	Gstm7	glutathione S-transferase, mu 7	3	107833650	107839133	-1	1377
ENSMUSG00000004038	0	0	0	0	0	0	0.948946	1.14114	0	1.23207	1.07428	0.863981	1.12984	0	0	1.1841	0	1.08414	0	0	0	0	0.665969	0	Gstm3	glutathione S-transferase, mu 3	3	107871012	107876599	-1	1311
ENSMUSG00000004040	1672.5	1738.05	764.043	1954.64	1982	2112.6	2165.49	2165.89	2693.42	2497.4	1834.86	1869.53	2014.51	1634.74	2166.85	2254.54	1849.12	1854.96	1761.7	1838.42	2220.05	1984.72	2482.07	1826.81	Stat3	signal transducer and activator of transcription 3	11	100775924	100830366	-1	6042
ENSMUSG00000004043	307.056	360.618	179.335	412.813	346.59	340.772	378.629	327.508	171.983	137.992	120.319	314.736	303.928	364.137	441.415	381.282	423.258	395.71	311.769	296.66	387.023	248.243	302.35	196.387	Stat5a	signal transducer and activator of transcription 5A	11	100750177	100775995	1	3888
ENSMUSG00000004044	2624.04	2451.63	1955.88	3214.22	3402.6	3071.66	3268.17	2653.16	1699.42	1678.69	2484.8	2745.24	2259.69	2399.17	3507.18	3271.68	3438.09	3355.41	2654.8	3016.29	3442.82	2899.42	2740.46	2535.64	Cavin1	caveolae associated 1	11	100847559	100861713	-1	3491
ENSMUSG00000004054	164.213	157.83	61.6465	373.024	452.435	290.741	283.735	214.535	112.226	187.89	306.169	246.728	228.228	211.767	500.739	335.102	309.358	418.477	204.215	282.046	328.689	250.688	229.093	175.93	Map3k11	mitogen-activated protein kinase kinase kinase 11	19	5738770	5752893	1	441
ENSMUSG00000004056	3625.06	3279.04	3067.38	2946.89	2838.1	2695.97	2733.91	2884.81	1281.12	1371.91	857.272	3003.94	3239.26	2989.28	2905.9	2972.1	2791.25	2955.36	2771.88	2694.79	2959.32	2678.08	2779.09	2289.14	Akt2	thymoma viral proto-oncogene 2	7	27290977	27340251	1	4544
ENSMUSG00000004069	2808.49	2465.02	2592.89	2333.88	2215.48	1885.1	1826.72	2008.41	1128.09	869.224	391.036	2571.33	2516.16	2350.1	2105.52	2250.98	1953.17	2251.75	2294.02	2152.61	1881.27	1852.65	1746.84	2162.3	Dnaja3	DnaJ heat shock protein family (Hsp40) member A3	16	4457853	4525559	1	487
ENSMUSG00000004070	767.078	699.236	906.017	574.456	679.691	667.384	611.121	597.959	890.52	789.139	790.667	764.499	736.658	723.108	671.674	738.881	669.338	663.492	720.199	697.078	605.775	624.886	705.261	779.411	Hmox2	heme oxygenase 2	16	4544225	4584606	1	354
ENSMUSG00000004071	1075.26	1037.85	1354.35	1027.06	990.999	914.703	866.387	924.325	592.465	527.941	321.208	876.94	1042.85	1100.16	1049.74	1046.75	901.357	1094.98	1007.46	961.588	858.181	846.226	870.421	935.907	Cdip1	cell death inducing Trp53 target 1	16	4568212	4608156	-1	739
ENSMUSG00000004085	2625.16	2669.72	1059.2	2377.4	2152.18	2459.03	2330.61	2585.83	1617.07	1660.83	963.625	2878.29	2867.54	3197.17	2000.95	2053.24	2093.79	2050.1	2860.38	2417.12	2594.74	2221.95	2079.82	2279.93	Map3k20	mitogen-activated protein kinase kinase kinase 20	2	72115981	72272954	1	3334
ENSMUSG00000004096	602.865	590.189	863.051	534.667	610.165	489.918	509.584	540.901	574.975	664.084	684.314	553.194	621.414	521.671	541.965	571.923	576.531	518.218	581.333	602.089	538.467	694.59	578.727	684.286	Cwc15	CWC15 spliceosome-associated protein	9	14411913	14421873	1	1111
ENSMUSG00000004098	80.9818	84.1761	26.1531	129.315	484.604	391.746	345.416	296.697	200.403	166.329	431.859	81.3376	51.9728	69.7283	219.199	127.883	293.89	465.095	230.083	188.518	287.182	157.75	183.141	115.582	Col5a3	collagen, type V, alpha 3	9	20681346	20726363	-1	6119
ENSMUSG00000004099	82.1066	107.133	61.6465	246.196	200.275	283.19	274.245	273.874	196.76	224.236	299.723	103.554	112.984	171.738	239.309	208.402	236.237	237.426	304.962	191.441	243.432	266.586	297.688	153.427	Dnmt1	DNA methyltransferase (cytosine-5) 1	9	20818505	20871184	-1	5870
ENSMUSG00000004100	64.1106	53.5666	39.2296	78.3349	104.807	103.836	59.7836	77.5977	99.1086	94.2532	197.667	62.7003	47.4534	54.2331	77.4235	79.335	66.0901	107.33	65.3489	64.3007	108.815	79.4865	88.5739	50.1196	Ppan	peter pan homolog	9	20799471	20803474	1	1670
ENSMUSG00000004105	1368.82	1435.78	818.217	1980.75	1283.63	1367.81	1343.71	1174.24	784.124	759.57	676.794	1159.09	1311.75	1425.56	2100.49	2153.89	1873.02	1400.71	1316.51	1288.94	1268.76	1225.32	1222.05	876.582	Angptl2	angiopoietin-like 2	2	33106081	33137729	1	3339
ENSMUSG00000004110	1.12475	2.86964	0	2.48682	0	1.88793	4.74473	4.56457	5.10118	1.8481	4.2971	1.72796	0	1.29126	3.0165	0	0	2.16828	2.72287	1.46138	2.24361	0	2.66388	4.0914	Cacna1e	calcium channel, voltage-dependent, R type, alpha 1E subunit	1	154266477	154760247	-1	14921
ENSMUSG00000004113	1.12475	0	0	2.48682	1.0377	0.943966	2.84684	1.14114	2.18622	8.62447	2.14855	4.56675	0	1.29126	11.0605	1.1841	1.40617	1.08414	23.1444	0	0	1.22287	1.99791	18.4113	Cacna1b	calcium channel, voltage-dependent, N type, alpha 1B subunit	2	24493899	24653164	-1	9655
ENSMUSG00000004127	31.4929	19.1309	52.3061	31.0853	17.6408	88.7328	16.1321	31.952	69.959	49.8987	50.4909	46.1612	44.0639	20.6602	42.231	18.9457	49.2161	34.6924	51.7346	40.9186	33.6542	44.0233	41.2901	57.2796	Trmt10a	tRNA methyltransferase 10A	3	137849209	137865582	1	4025
ENSMUSG00000004151	184.459	204.701	283.947	201.433	130.75	216.168	205.921	166.607	97.6511	78.2363	62.308	154.406	273.422	293.117	143.787	145.645	146.242	161.536	227.36	200.209	247.919	185.876	219.77	246.507	Etv1	ets variant 1	12	38829379	38920483	1	2032
ENSMUSG00000004187	26.9939	22.0006	9.34038	69.6311	45.6586	44.3664	43.6515	37.6577	18.9472	11.0886	17.1884	26.7834	20.3372	23.2428	62.341	61.5734	63.2778	50.9545	28.5901	13.1524	25.8015	18.343	37.9602	21.4798	Kifc2	kinesin family member C2	15	76544058	76552396	1	3009
ENSMUSG00000004207	23201.3	20806.8	31428.5	19358.7	19116.4	18096.8	17436.9	19000	18244.7	16916.9	25959.9	20325.9	25287	20744.2	20348.3	21478.5	18911.6	20511.9	18282.7	17877.1	17477.7	18028.8	19209.2	20437.6	Psap	prosaposin	10	60113449	60138376	1	2646
ENSMUSG00000004221	764.828	854.196	1165.68	411.569	492.905	796.707	574.112	589.971	462.021	476.81	314.763	781.656	860.941	658.545	600.284	637.048	442.944	593.023	665.742	553.863	741.514	520.942	588.05	506.311	Ikbkg	inhibitor of kappaB kinase gamma	X	73436896	73497460	1	622
ENSMUSG00000004231	0	0	0	0	0	0	0	0	0	0	0	0	0	0	0	0	0	1.08414	0	0	0	0	0	0	Pax2	paired box 2	19	44744484	44826310	1	4358
ENSMUSG00000004233	110.225	143.482	134.501	63.414	74.7141	123.659	95.8435	151.772	53.198	85.6287	68.7536	102.814	75.6995	113.631	69.3795	131.436	85.7765	109.498	66.7103	75.9918	95.3535	69.7036	93.2356	90.0108	Wars2	tryptophanyl tRNA synthetase 2 (mitochondrial)	3	99048384	99146502	1	4410
ENSMUSG00000004263	56.2374	54.5232	35.4934	257.386	211.69	131.211	115.771	157.478	71.4165	101.03	118.17	80.4736	97.1666	275.039	309.694	296.026	322.014	265.614	114.361	96.4511	129.008	52.5834	75.2545	28.6398	Atn1	atrophin 1	6	124719507	124733487	-1	4433
ENSMUSG00000004264	2099.9	1786.83	2579.81	1743.26	1912.47	1684.03	1405.39	1595.32	1089.47	1072.51	1063.53	2025.29	1951.24	1824.56	1959.72	1977.45	1854.74	1902.66	1719.49	1598.75	1540.24	1378.17	1511.08	1436.08	Phb2	prohibitin 2	6	124689299	124693913	1	593
ENSMUSG00000004266	33.7424	65.0452	35.4934	43.5194	92.3549	129.323	127.159	103.844	333.034	370.852	512.429	54.1839	68.9205	29.6991	106.583	86.4396	52.0284	54.2069	81.6861	39.4573	105.45	171.202	137.856	117.628	Ptpn6	protein tyrosine phosphatase, non-receptor type 6	6	124697670	124715677	-1	2219
ENSMUSG00000004267	7.87323	16.2613	11.2085	14.9209	14.5277	19.8233	22.7747	42.2223	43.7244	49.2827	36.5254	9.13351	14.688	27.1166	28.154	22.498	28.1235	6.50483	38.1202	27.7662	48.2376	13.4516	27.3047	11.2513	Eno2	enolase 2, gamma neuronal	6	124737016	124746636	-1	2614
ENSMUSG00000004268	736.71	684.887	1812.03	509.799	478.378	538.06	517.175	502.103	378.945	349.291	408.225	775.361	691.464	646.923	546.992	610.998	561.063	497.619	503.731	489.562	503.691	546.623	554.752	542.11	Emg1	EMG1 N1-specific pseudouridine methyltransferase	6	124681048	124689141	-1	4329
ENSMUSG00000004270	569.122	498.361	885.468	399.135	465.925	381.362	490.605	406.247	451.818	327.114	319.06	463.587	431.6	610.768	589.223	587.316	532.94	415.225	498.285	432.569	422.921	414.553	438.207	459.259	Lpcat3	lysophosphatidylcholine acyltransferase 3	6	124639990	124681381	1	2373
ENSMUSG00000004285	551.126	464.882	1470.18	353.129	407.814	405.905	411.842	429.07	512.304	572.911	801.41	592.074	514.079	475.185	464.541	481.931	403.572	385.953	386.648	442.798	427.408	464.69	438.873	397.889	Atp6v1f	ATPase, H+ transporting, lysosomal V1 subunit F	6	29467717	29470511	1	703
ENSMUSG00000004296	0	0	0	0	0	0.943966	0.948946	1.14114	4.37244	1.8481	5.37138	0.123426	1.12984	0	1.0055	0	0	0	2.72287	1.46138	1.12181	9.78296	3.99581	3.06855	Il12b	interleukin 12b	11	44290890	44304860	1	1861
ENSMUSG00000004317	51.7384	49.7404	61.6465	21.138	106.883	91.5647	54.0899	44.5046	115.87	113.35	131.062	56.7759	54.2325	54.2331	29.1595	43.8119	37.9667	30.3559	35.3973	42.38	44.8722	59.9206	42.622	64.4395	Clcn5	chloride channel, voltage-sensitive 5	X	7020049	7185597	-1	8390
ENSMUSG00000004319	871.679	885.762	911.621	614.245	672.427	650.392	651.926	754.295	572.06	594.473	367.402	812.018	871.11	799.293	557.047	548.24	531.533	575.677	728.368	786.223	631.577	665.241	591.38	701.675	Clcn3	chloride channel, voltage-sensitive 3	8	61363423	61436334	-1	5684
ENSMUSG00000004328	6.74848	2.86964	0	19.8946	8.30157	5.66379	6.64262	4.56457	25.5059	49.8987	106.353	5.92444	3.38953	7.74759	11.0605	21.3139	25.3111	2.16828	10.8915	14.6138	49.3595	8.56009	7.32566	3.06855	Hif3a	hypoxia inducible factor 3, alpha subunit	7	16765432	16796352	-1	6402
ENSMUSG00000004341	0	0	0	0	0	0	0	0	0	0	0	0	0	0	0	0	0	0	0	0	0	0	0.665969	0	Gpx6	glutathione peroxidase 6	13	21496295	21503794	1	1340
ENSMUSG00000004344	0	0	0	0	0	0	0	0	0	0	0	0	0	0	0	0	0	0	0	0	0	0	0	0	Gpx5	glutathione peroxidase 5	13	21470599	21476901	-1	1674
ENSMUSG00000004347	1011.15	768.107	485.7	736.1	620.542	864.672	760.106	971.112	753.517	797.764	195.518	596.393	658.699	845.778	658.603	586.132	648.246	626.632	868.596	955.743	833.502	796.088	731.9	642.35	Pde1c	phosphodiesterase 1C	6	56046789	56629472	-1	3907
ENSMUSG00000004356	230.573	185.57	52.3061	192.729	111.033	286.022	164.168	262.463	282.022	267.975	350.214	202.295	238.397	185.942	136.748	208.402	144.836	224.416	224.637	431.107	150.322	152.859	259.728	189.227	Utp20	UTP20 small subunit processome component	10	88582469	88662666	-1	8821
ENSMUSG00000004359	2.24949	3.82619	3.73615	0	0	2.8319	2.84684	9.12914	11.6598	7.3924	16.1141	2.34509	2.25969	0	6.033	0	0	7.58896	0	1.46138	1.12181	3.66861	3.32984	5.11425	Spic	Spi-C transcription factor (Spi-1/PU.1 related)	10	88510634	88520877	-1	1763
ENSMUSG00000004360	4.49899	0.956547	0	4.97365	2.07539	0	0.948946	0	6.55866	1.8481	8.5942	0.863981	3.38953	2.58253	0	1.1841	1.40617	3.25241	0	0	7.85264	1.22287	0.665969	9.20565	9330159F19Rik	RIKEN cDNA 9330159F19 gene	10	29087602	29106775	1	5681
ENSMUSG00000004364	1320.45	1735.18	687.452	1648.76	1694.56	1345.15	1643.57	1661.5	1859.01	1923.87	1912.21	1474.81	1247.35	1748.37	1371.5	1156.87	1535.54	1460.33	1974.08	2021.09	1281.1	1712.02	1656.93	1699.98	Cul3	cullin 3	1	80242640	80318197	-1	4709
ENSMUSG00000004366	0	0	0	0	0	0	0	0	0	0	0	0	0	0	0	0	0	0	0	0	0	0	0	0	Sst	somatostatin	16	23708323	23709708	-1	721
ENSMUSG00000004371	0	1.91309	1.86808	1.24341	0	3.77586	0	2.28228	12.3886	11.7046	22.5598	1.11083	3.38953	1.29126	0	0	0	1.08414	2.72287	0	0	1.22287	5.32775	0	Il11	interleukin 11	7	4775372	4785858	-1	1949
ENSMUSG00000004383	831.188	833.152	496.908	860.441	783.46	714.582	745.871	724.625	667.525	621.578	409.299	1025.05	874.499	848.361	765.186	759.011	794.488	932.358	793.717	862.214	870.521	931.827	865.759	840.782	Large1	LARGE xylosyl- and glucuronyltransferase 1	8	73541227	74080168	-1	4647
ENSMUSG00000004393	280.062	262.094	351.198	233.761	253.198	275.638	210.666	261.322	320.645	314.177	276.089	284.003	260.994	228.554	263.441	240.373	247.486	277.539	253.227	233.821	223.239	270.254	261.726	256.735	Ddx56	DEAD box helicase 56	11	6208919	6217772	-1	1956
ENSMUSG00000004394	1516.16	1371.69	2602.23	1083.01	1092.69	1124.26	1017.27	1080.66	612.87	547.038	572.589	1573.93	1438.29	1592.13	1221.68	1266.99	960.416	1134.01	1121.82	1138.42	1057.86	1052.89	1168.78	1244.81	Tmed4	transmembrane p24 trafficking protein 4	11	6220369	6224870	-1	2003
ENSMUSG00000004415	1.12475	11.4786	5.60423	12.4341	46.6963	5.66379	9.48946	6.84685	21.8622	38.8101	16.1141	4.44333	6.77906	10.3301	8.044	14.2093	2.81235	4.33655	10.8915	1.46138	3.36542	8.56009	5.32775	5.11425	Col26a1	collagen, type XXVI, alpha 1	5	136770613	136912063	-1	2724
ENSMUSG00000004446	24.7444	9.56547	26.1531	18.6512	26.9801	38.7026	34.162	35.3754	137.003	114.582	114.947	22.0932	22.5969	20.6602	23.1265	20.1298	26.7173	21.6828	24.5058	27.7662	17.9489	44.0233	67.2628	38.8683	Bid	BH3 interacting domain death agonist	6	120868891	120893814	-1	2415
ENSMUSG00000004451	401.535	413.228	545.478	364.32	361.118	414.401	392.864	411.952	491.17	463.873	733.73	420.759	407.874	388.671	409.239	401.411	372.636	403.299	360.78	334.656	395.997	498.931	463.514	426.528	Ralb	v-ral simian leukemia viral oncogene B	1	119398035	119432524	-1	2289
ENSMUSG00000004455	1912.07	1771.52	3782.85	1419.98	1599.09	1388.57	1553.42	1594.18	1822.58	1761.24	2057.24	1962.96	1883.45	1596	1553.5	1396.06	1536.95	1416.97	1700.43	1779.96	1559.31	1690.01	1670.25	1943.41	Ppp1cc	protein phosphatase 1 catalytic subunit gamma	5	122296341	122313336	1	2384
ENSMUSG00000004460	551.126	665.756	896.676	601.811	664.125	612.634	721.199	538.619	824.204	818.093	861.569	669.832	627.063	659.836	657.597	691.517	787.457	635.305	631.706	676.619	770.681	813.208	689.278	757.932	Dnajb11	DnaJ heat shock protein family (Hsp40) member B11	16	22676595	22698384	1	1927
ENSMUSG00000004462	232.823	176.005	194.28	147.966	134.9	193.513	153.729	115.255	174.897	147.232	104.205	170.574	164.957	180.777	148.814	144.461	158.898	130.097	149.758	154.906	164.905	158.973	140.519	137.062	Tbccd1	TBCC domain containing 1	16	22631964	22676419	-1	2803
ENSMUSG00000004473	14.6217	18.1744	42.9657	11.1907	10.377	14.1595	18.9789	14.8349	44.4531	53.5949	73.0507	23.0806	18.0775	12.9126	11.0605	23.6821	14.0617	16.2621	17.6987	14.6138	17.9489	13.4516	23.9749	14.3199	Clec11a	C-type lectin domain family 11, member a	7	43952111	43956326	-1	2978
ENSMUSG00000004500	44.9899	57.3928	20.5488	49.7365	67.4502	64.1897	50.2941	54.7748	41.5382	38.8101	39.7482	53.5668	30.5058	55.5244	65.3575	40.2596	37.9667	61.7958	51.7346	55.5325	88.6227	41.5776	60.6032	54.211	Zfp324	zinc finger protein 324	7	12699765	12708163	1	4315
ENSMUSG00000004508	161.964	212.353	70.9869	387.944	356.967	439.888	369.14	356.036	788.496	1073.13	615.56	219.698	185.294	258.253	364.997	292.474	374.042	394.626	300.877	308.351	392.632	385.204	378.27	361.066	Gab2	growth factor receptor bound protein 2-associated protein 2	7	96730793	96958153	1	6168
ENSMUSG00000004530	447.649	402.706	300.76	492.391	484.604	525.789	568.418	408.529	721.452	740.473	1267.65	384.224	383.017	317.651	539.954	530.479	442.944	482.441	449.274	486.64	527.249	664.018	626.011	546.202	Coro1c	coronin, actin binding protein 1C	5	113980497	114046819	-1	3136
ENSMUSG00000004535	1032.52	1293.25	483.832	1262.06	1265.99	1169.57	1123.55	1182.22	1714.72	2010.73	1267.65	1124.29	1111.77	1253.82	1157.33	1180.55	1369.61	1157.86	1316.51	1195.41	1257.54	1336.6	1311.29	1359.37	Tax1bp1	Tax1 (human T cell leukemia virus type I) binding protein 1	6	52690714	52743765	1	3285
ENSMUSG00000004540	0	1.91309	0	1.24341	0	0	0	2.28228	3.6437	0.616034	0	0.740555	0	0	0	1.1841	0	0	0	0	0	1.22287	1.33194	0	Psg17	pregnancy specific glycoprotein 17	7	18547862	18555532	-1	2100
ENSMUSG00000004542	0	0	0	0	0	0	0	1.14114	0	0	0	0	0	0	1.0055	0	0	0	0	0	0	0	0.665969	0	Psg19	pregnancy specific glycoprotein 19	7	18523492	18532445	-1	2105
ENSMUSG00000004552	0	3.82619	0	3.73024	1.0377	1.88793	2.84684	4.56457	26.9634	23.4093	25.7826	1.11083	0	1.29126	4.022	0	1.40617	3.25241	1.36144	0	0	1.22287	7.32566	5.11425	Ctse	cathepsin E	1	131566044	131603243	1	2126
ENSMUSG00000004558	18829.4	19510.7	18619.1	16803.5	15131.7	13938.6	12680.8	14136.5	7556.3	5696.46	3321.66	18140.5	18626.6	18426.3	15810.5	15888.3	15103.7	15357.9	15508.1	15173.5	12947.9	13304.8	14172.5	15450.1	Ndrg2	N-myc downstream regulated gene 2	14	52142728	52151615	-1	2099
ENSMUSG00000004561	152.966	196.092	130.765	113.15	156.692	160.474	114.822	128.949	116.598	72.692	88.0906	157.121	142.36	157.534	142.781	163.406	127.962	152.863	115.722	140.293	132.373	110.058	126.534	116.605	Mettl17	methyltransferase like 17	14	52122299	52130496	1	1623
ENSMUSG00000004562	101.227	84.1761	87.7996	235.005	262.537	194.457	298.918	211.111	208.419	252.574	571.515	166.748	137.841	125.253	241.32	234.453	350.137	292.717	189.24	289.353	277.086	135.739	196.461	99.2164	Arhgef40	Rho guanine nucleotide exchange factor (GEF) 40	14	52222176	52243708	1	751
ENSMUSG00000004565	107.976	134.873	42.9657	223.814	133.863	182.185	160.372	235.075	131.173	106.574	257.826	99.3578	76.8294	107.175	117.644	126.699	170.147	131.181	114.361	84.7601	139.104	114.95	75.9204	99.2164	Pnpla6	patatin-like phospholipase domain containing 6	8	3565384	3594267	1	4438
ENSMUSG00000004567	291.31	223.832	321.309	304.636	320.648	254.871	273.296	324.084	325.747	343.747	334.1	299.801	306.188	325.399	351.925	341.022	359.98	284.044	307.684	284.969	278.208	272.7	314.337	213.776	Mcoln1	mucolipin 1	8	3550457	3565232	1	2065
ENSMUSG00000004568	89.9798	100.437	78.4592	239.978	259.424	180.297	218.258	213.394	185.1	191.586	157.919	124.66	117.504	175.612	216.183	188.273	199.677	256.941	220.553	203.132	262.503	161.419	162.496	130.925	Arhgef18	rho/rac guanine nucleotide exchange factor (GEF) 18	8	3403415	3506601	1	2255
ENSMUSG00000004591	543.253	768.107	371.747	472.496	423.38	497.47	541.848	657.298	704.691	732.464	378.145	591.703	555.883	675.331	458.508	471.274	402.165	392.458	661.658	593.32	746.001	586.977	514.128	583.024	Pkn2	protein kinase N2	3	142496663	142587765	-1	6207
ENSMUSG00000004609	52.8631	98.5243	100.876	82.0652	44.6209	89.6767	106.282	81.0211	229.553	228.549	360.957	86.3981	218.06	116.214	38.209	53.2847	42.1852	43.3655	53.096	97.9125	83.0136	112.504	106.555	116.605	Cd33	CD33 antigen	7	43173640	43193852	-1	5728
ENSMUSG00000004610	8730.29	8375.52	18258.6	6866.12	6188.82	6159.38	5339.72	6279.71	2054.32	1569.65	1996	8177.7	9151.74	8031.66	6987.22	7379.34	6312.31	6557.95	5854.17	6120.26	5943.33	4964.85	5258.49	5246.2	Etfb	electron transferring flavoprotein, beta polypeptide	7	43093507	43107224	1	893
ENSMUSG00000004612	4.49899	3.82619	9.34038	7.46047	5.18848	3.77586	11.3873	19.3994	33.522	17.2489	46.1938	3.57935	24.8566	0	8.044	1.1841	0	2.16828	4.08431	5.84552	4.48722	15.8973	24.6408	17.3884	Nkg7	natural killer cell group 7 sequence	7	43086497	43087673	1	881
ENSMUSG00000004626	21.3702	16.2613	16.8127	77.0915	19.7162	47.1983	69.273	33.0931	132.631	150.312	233.118	15.3048	24.8566	28.4078	45.2475	54.4688	28.1235	27.1034	31.313	21.9207	62.8211	80.7094	39.2922	41.9368	Stxbp2	syntaxin binding protein 2	8	3680955	3693644	1	2908
ENSMUSG00000004630	0	0	0	0	0	0	0	0	0	0	0	0	0	0	0	0	0	0	0	0	0	0	0	0	Pcp2	Purkinje cell protein 2 (L7)	8	3673371	3675545	-1	504
ENSMUSG00000004631	245.195	216.18	455.81	196.459	217.916	197.289	198.33	151.772	225.181	186.042	205.187	203.159	221.449	215.641	222.216	242.741	181.396	179.967	193.324	214.823	223.239	245.797	237.751	258.781	Sgce	sarcoglycan, epsilon	6	4674350	4747207	-1	1776
ENSMUSG00000004633	30.3682	35.3922	9.34038	32.3287	23.867	36.8147	66.4262	26.2463	27.6921	34.4979	59.0852	21.7229	44.0639	27.1166	25.1375	36.7072	28.1235	34.6924	24.5058	70.1463	53.8467	52.5834	48.6157	64.4395	Chn2	chimerin 2	6	54016539	54278795	1	672
ENSMUSG00000004637	49.4889	47.8273	78.4592	52.2233	46.6963	33.9828	53.141	59.3394	71.4165	53.5949	52.6395	49	49.7131	38.7379	51.2805	54.4688	47.8099	55.291	44.9274	54.0711	33.6542	56.252	51.2796	60.3481	Wwox	WW domain-containing oxidoreductase	8	115166395	116079447	1	2244
ENSMUSG00000004642	157.465	174.091	291.42	139.262	191.974	156.698	178.402	186.006	164.695	134.911	241.712	176.746	184.165	116.214	177.974	164.591	185.615	156.116	157.927	198.748	170.514	188.322	230.425	209.684	Slbp	stem-loop binding protein	5	33792296	33809918	-1	1027
ENSMUSG00000004651	0	0	7.4723	0	1.0377	0	0.948946	0	0	0	0	0.246852	1.12984	2.58253	0	0	0	4.33655	0	0	1.12181	0	0	0	Tyr	tyrosinase	7	87073979	87142720	-1	6042
ENSMUSG00000004654	0	0	0	0	0	0	0	0	0	0	0	0	0	0	0	0	0	0	0	0	0	0	0	0	Ghrhr	growth hormone releasing hormone receptor	6	55353280	55365515	1	2565
ENSMUSG00000004655	5682.22	4680.38	9256.31	5580.43	3807.31	3151.9	2966.4	3091.35	701.776	721.376	1492.17	4812.99	4678.68	5588.59	4850.53	5041.92	3564.65	3982.04	3613.25	3752.82	3457.41	2520.33	2801.73	2302.43	Aqp1	aquaporin 1	6	55313417	55325540	1	2627
ENSMUSG00000004661	21.3702	69.8279	5.60423	47.2496	44.6209	37.7586	54.0899	38.7988	33.522	31.4177	99.9076	23.204	23.7267	24.534	67.3685	30.7867	26.7173	50.9545	36.7588	62.8394	44.8722	59.9206	27.3047	19.4341	Arid3b	AT rich interactive domain 3B (BRIGHT-like)	9	57697636	57744076	-1	1259
ENSMUSG00000004665	343.048	294.616	141.974	385.458	524.036	508.797	483.962	406.247	543.64	388.101	894.872	291.161	250.825	322.816	514.816	502.06	426.07	519.302	476.502	428.184	538.467	640.784	584.055	473.579	Cnn2	calponin 2	10	79824418	79831896	1	2460
ENSMUSG00000004667	864.931	741.324	1279.63	764.698	621.58	696.647	611.121	789.671	427.77	490.979	633.823	882.371	803.319	871.603	762.169	805.191	738.241	703.605	567.719	672.235	581.095	567.411	615.355	479.716	Polr2e	polymerase (RNA) II (DNA directed) polypeptide E	10	79871783	79875629	-1	792
ENSMUSG00000004668	0	0.956547	0	1.24341	0	0	0	3.42343	0	0	3.22283	0.493703	0	0	0	0	0	0	0	0	0	0	0	0	Abca13	ATP-binding cassette, sub-family A (ABC1), member 13	11	9141942	9634259	1	16011
ENSMUSG00000004677	86.6056	90.8719	31.7573	317.07	410.928	412.513	392.864	335.496	401.535	375.781	768.107	147.37	116.374	126.544	414.266	335.102	397.947	466.179	378.479	267.433	265.868	350.964	434.878	114.559	Myo9b	myosin IXb	8	71725358	71813357	1	6316
ENSMUSG00000004698	409.408	348.183	269.003	324.53	426.493	323.78	262.858	292.132	136.274	73.924	91.3134	328.066	372.848	520.38	288.579	228.532	345.919	374.027	413.876	344.886	337.664	348.518	344.972	316.061	Hdac9	histone deacetylase 9	12	34097579	34967094	-1	7940
ENSMUSG00000004707	5.62374	4.78273	5.60423	8.70388	4.15078	36.8147	24.6726	20.5406	137.003	115.198	244.935	6.29472	14.688	7.74759	5.0275	11.841	7.03086	6.50483	6.80718	16.0752	14.5835	47.6919	43.9539	38.8683	Ly9	lymphocyte antigen 9	1	171416192	171434978	-1	2488
ENSMUSG00000004709	2.24949	4.78273	1.86808	0	3.11309	12.2716	5.69367	21.6817	26.2346	17.865	44.0453	3.8262	13.5581	3.87379	4.022	4.73642	0	2.16828	4.08431	7.3069	6.73083	13.4516	10.6555	6.1371	Cd244a	CD244 molecule A	1	171386761	171437314	1	3760
ENSMUSG00000004730	193.457	184.613	590.312	171.591	212.728	438.944	368.191	360.601	1203.88	999.823	1568.44	159.096	296.019	266	186.018	181.168	199.677	176.714	285.901	236.744	238.945	589.423	565.408	636.212	Adgre1	adhesion G protein-coupled receptor E1	17	57665691	57790527	1	3238
ENSMUSG00000004748	1654.5	1542.91	3071.12	1257.09	1257.69	1154.47	984.057	1274.66	195.302	84.3966	76.2736	1557.63	1523.03	1399.73	1295.08	1527.5	1200.87	1418.05	1184.45	1221.71	988.311	959.953	1025.59	1100.59	Mtfp1	mitochondrial fission process 1	11	4041480	4045445	-1	1411
ENSMUSG00000004768	147.342	133.917	132.633	140.506	132.825	151.034	135.699	171.171	198.217	206.371	214.855	145.272	133.322	149.787	134.737	108.938	113.9	149.611	140.228	130.063	168.271	183.43	171.82	165.702	Rab23	RAB23, member RAS oncogene family	1	33758968	33781645	1	444
ENSMUSG00000004771	1062.89	1038.81	2045.54	819.408	894.494	900.543	917.631	930.031	1206.06	1055.88	1433.08	946.182	1051.88	798.001	953.214	851.371	946.354	879.236	883.572	917.747	886.227	1148.27	1216.06	1051.49	Rab11a	RAB11A, member RAS oncogene family	9	64622581	64645040	-1	2336
ENSMUSG00000004788	311.555	260.181	485.7	254.899	255.273	251.095	255.266	279.58	432.143	422.599	598.371	312.638	289.24	277.622	272.491	309.051	227.8	307.895	378.479	252.819	218.752	248.243	269.051	257.758	Eif2b2	eukaryotic translation initiation factor 2B, subunit 2 beta	12	85266255	85273402	1	1605
ENSMUSG00000004789	10032.7	9607.55	9891.46	9244.77	9092.29	7143.93	7270.82	7892.14	3954.14	3226.78	2171.11	9110.43	9439.85	8797.38	8895.66	9134.18	7991.28	9099.17	8970.5	8648.45	7364.66	6646.3	6760.25	7650.92	Dlst	dihydrolipoamide S-succinyltransferase (E2 component of 2-oxo-glutarate complex)	12	85157607	85181619	1	2764
ENSMUSG00000004791	40.4909	60.2624	61.6465	77.0915	56.0356	45.3103	58.8346	45.6457	104.21	135.527	290.054	38.0151	46.3236	54.2331	61.3355	81.7032	64.684	42.2814	58.5417	48.2256	69.552	130.847	116.545	121.719	Pgf	placental growth factor	12	85213409	85224564	-1	2080
ENSMUSG00000004798	1206.85	1238.73	644.486	1132.75	1026.28	1102.55	1133.04	1078.38	690.116	579.072	423.265	1235	1248.48	1421.68	1068.85	898.735	874.64	978.976	1236.18	1172.03	1209.31	1166.62	1047.57	1142.52	Ulk2	unc-51 like kinase 2	11	61666475	61745899	-1	5743
ENSMUSG00000004814	12.3722	35.3922	110.216	6.21706	7.26387	9.43966	12.3363	2.28228	0.728739	1.23207	16.1141	23.3275	20.3372	23.2428	16.088	11.841	11.2494	17.3462	9.53005	7.3069	15.7053	0	8.65759	20.457	Ccl24	chemokine (C-C motif) ligand 24	5	135598791	135601903	-1	1295
ENSMUSG00000004815	212.577	144.439	42.9657	147.966	181.597	177.466	148.984	160.901	110.768	113.35	175.107	137.743	220.32	200.146	159.875	104.201	122.337	135.517	144.312	100.835	229.97	168.756	127.2	143.199	Dgkq	diacylglycerol kinase, theta	5	108794559	108817538	-1	4938
ENSMUSG00000004821	0	0	0	0	0	0	0	0	0	0	0	0	0	0	0	0	0	0	0	0	0	0	0	0	Tmed11	transmembrane p24 trafficking protein 11	5	108925101	108943229	-1	763
ENSMUSG00000004837	152.966	149.221	184.939	121.854	172.257	136.875	146.138	115.255	113.683	129.367	183.701	148.852	163.827	111.049	172.946	142.093	156.085	140.938	138.866	147.599	157.053	214.002	223.1	178.999	Grap	GRB2-related adaptor protein	11	61544091	61563610	1	1662
ENSMUSG00000004842	0	0	0	0	0	0	0	0	0	0	0	0	0	0	0	0	0	0	0	0	0	0	0	0	Pou1f1	POU domain, class 1, transcription factor 1	16	65317397	65331891	1	1310
ENSMUSG00000004843	511.76	490.708	635.146	565.752	551.016	457.823	486.809	505.526	569.874	595.089	464.087	567.388	496.001	515.214	500.739	528.111	555.438	506.292	547.297	531.942	493.595	496.485	506.802	627.007	Chmp2b	charged multivesicular body protein 2B	16	65336014	65359612	-1	1722
ENSMUSG00000004846	335.175	506.013	227.905	366.806	445.171	445.552	565.572	417.658	766.634	777.435	1134.43	452.479	345.732	361.554	647.542	599.157	423.258	376.196	454.72	479.333	428.53	531.948	512.13	518.585	Plod3	procollagen-lysine, 2-oxoglutarate 5-dioxygenase 3	5	137015873	137025502	1	3280
ENSMUSG00000004849	368.917	300.356	429.657	220.084	362.156	260.535	210.666	233.934	397.892	295.08	507.058	295.728	266.643	272.457	311.705	293.658	215.144	239.594	341.72	279.124	309.618	364.415	354.295	380.5	Ap1s1	adaptor protein complex AP-1, sigma 1	5	137063847	137074989	-1	1353
ENSMUSG00000004864	1.12475	0	0	0	0	0.943966	0	2.28228	2.91496	3.08017	2.14855	0.370277	2.25969	0	0	0	0	1.08414	0	2.92276	2.24361	0	3.99581	0	Mapk13	mitogen-activated protein kinase 13	17	28988271	28999207	1	2937
ENSMUSG00000004865	431.903	384.532	224.169	478.714	403.664	431.392	450.749	434.775	449.632	556.278	537.138	306.096	329.914	435.156	337.848	343.39	404.978	315.484	402.985	599.166	440.87	475.696	540.101	454.145	Srpk1	serine/arginine-rich protein specific kinase 1	17	28806622	28841683	-1	4804
ENSMUSG00000004872	0	0.956547	0	2.48682	0	0	0	1.14114	0	0	0	0.123426	0	2.58253	0	0	1.40617	0	0	0	0	0	2.66388	0	Pax3	paired box 3	1	78077904	78173771	-1	3078
ENSMUSG00000004880	371.167	368.27	575.367	300.906	337.251	374.754	341.62	324.084	278.378	283.376	385.665	381.879	428.211	384.797	298.634	307.867	254.517	304.643	300.877	358.038	363.465	377.867	402.245	437.78	Lbr	lamin B receptor	1	181642900	181670611	-1	3510
ENSMUSG00000004885	1.12475	0	1.86808	1.24341	0	2.8319	0	3.42343	24.7771	20.3291	76.2736	0.863981	0	0	0	0	0	0	0	0	0	0	0.665969	0	Crabp2	cellular retinoic acid binding protein II	3	87855973	87860683	1	931
ENSMUSG00000004891	133.845	142.525	84.0634	1172.54	1014.87	1003.44	1054.28	975.677	511.575	415.207	893.797	170.204	132.192	165.282	755.131	808.744	689.025	903.087	932.583	882.674	774.046	1112.81	1088.19	594.276	Nes	nestin	3	87878385	87887758	1	1311
ENSMUSG00000004892	1.12475	1.91309	0	3.73024	1.0377	0	0	0	2.18622	1.23207	0	0.617129	2.25969	0	0	2.36821	0	1.08414	0	4.38414	1.12181	3.66861	0	0	Bcan	brevican	3	87894838	87907537	-1	3141
ENSMUSG00000004894	0	0	0	0	0	0	0	0	0	0.616034	0	0.370277	0	0	3.0165	0	0	1.08414	0	0	0	0	0	0	Hapln2	hyaluronan and proteoglycan link protein 2	3	87929057	87934890	-1	2338
ENSMUSG00000004895	332.925	318.53	209.224	386.701	373.57	273.75	278.99	318.379	228.095	219.308	267.495	287.212	279.071	313.777	397.173	391.939	362.793	379.448	268.203	289.353	302.888	232.345	287.699	242.415	Prcc	papillary renal cell carcinoma (translocation-associated)	3	87766210	87792915	-1	2099
ENSMUSG00000004896	83.2313	103.307	166.259	246.196	164.994	144.427	98.6904	157.478	117.327	109.654	135.359	126.758	88.1278	118.796	130.715	168.143	112.494	140.938	191.962	108.142	127.886	103.944	143.183	97.1707	Rrnad1	ribosomal RNA adenine dimethylase domain containing 1	3	87829908	87838024	-1	3157
ENSMUSG00000004897	1557.78	1594.56	1636.43	1567.94	1637.48	1522.62	1430.06	1704.87	1378.05	1411.95	1188.15	1515.92	1533.2	1506.91	1606.79	1788	1773.18	1776.9	1569.74	1388.31	1551.46	1488.23	1579.68	1734.75	Hdgf	heparin binding growth factor	3	87813628	87823439	1	2245
ENSMUSG00000004902	0	0	0	2.48682	1.0377	0.943966	0	0	5.82992	2.46413	5.37138	0.987406	1.12984	0	5.0275	4.73642	0	0	2.72287	1.46138	0	0	0	1.02285	Slc25a18	solute carrier family 25 (mitochondrial carrier), member 18	6	120750539	120771297	1	1911
ENSMUSG00000004929	158.589	87.0457	39.2296	149.209	175.371	158.586	120.516	108.409	105.667	86.2447	76.2736	104.295	82.4786	105.884	110.605	116.042	144.836	155.032	136.144	134.447	191.829	121.064	116.545	104.331	Thop1	thimet oligopeptidase 1	10	80905869	80918393	1	2832
ENSMUSG00000004931	316.054	342.444	257.794	450.115	367.344	351.155	284.684	365.166	202.59	203.907	261.049	402.862	362.68	334.437	622.405	395.491	417.633	443.412	285.901	372.652	342.151	247.02	334.316	236.278	Apba3	amyloid beta (A4) precursor protein-binding, family A, member 3	10	81102794	81109080	1	2268
ENSMUSG00000004933	7.87323	3.82619	7.4723	3.73024	1.0377	5.66379	4.74473	2.28228	13.8461	21.5612	55.8623	1.11083	7.90891	1.29126	1.0055	2.36821	1.40617	2.16828	8.16861	0	6.73083	4.89148	3.99581	3.06855	Matk	megakaryocyte-associated tyrosine kinase	10	81088769	81099199	1	1916
ENSMUSG00000004934	49.4889	33.4791	48.57	135.532	112.071	56.6379	101.537	81.0211	98.3798	74.5401	58.0109	63.4409	70.0503	51.6506	156.858	125.515	95.6198	95.4041	123.891	73.069	74.0392	44.0233	64.599	56.2567	Pias4	protein inhibitor of activated STAT 4	10	80989100	81003757	-1	2571
ENSMUSG00000004936	665.85	519.405	920.961	583.16	592.524	571.099	659.517	524.925	670.44	625.274	495.241	662.673	594.298	510.049	704.856	686.781	569.5	532.312	710.669	545.095	674.205	694.59	753.877	615.755	Map2k1	mitogen-activated protein kinase kinase 1	9	64093052	64160913	-1	2436
ENSMUSG00000004937	732.211	679.148	614.597	870.388	839.496	834.466	773.391	806.788	598.295	663.468	653.16	741.172	707.282	716.652	914	959.125	923.856	906.339	667.103	664.928	730.296	670.132	760.536	498.128	Sgta	small glutamine-rich tetratricopeptide repeat (TPR)-containing, alpha	10	80879909	80896015	-1	1969
ENSMUSG00000004939	41.6157	35.3922	95.2719	33.5721	50.8471	125.547	71.1709	84.4445	444.531	455.249	427.562	62.5769	42.9341	34.8641	28.154	35.5231	11.2494	22.7669	29.9516	23.3821	31.4106	53.8063	57.2733	28.6398	Nmrk2	nicotinamide riboside kinase 2	10	81034004	81037885	-1	1854
ENSMUSG00000004945	1020.15	976.634	2583.55	706.258	707.709	696.647	711.709	777.118	486.069	450.937	504.909	960.499	964.887	883.225	703.85	738.881	724.179	751.307	739.26	843.216	719.078	803.425	769.194	896.016	Tmem242	transmembrane protein 242	17	5461145	5490534	-1	948
ENSMUSG00000004947	85.4808	69.8279	82.1953	93.2559	85.0911	79.2931	76.8646	61.6217	74.3314	107.806	117.096	77.5114	77.9592	46.4855	104.572	94.7284	80.1519	78.0579	58.5417	99.3739	102.084	75.8179	75.9204	63.4167	Dtx2	deltex 2, E3 ubiquitin ligase	5	136023654	136061726	1	2650
ENSMUSG00000004948	0	0	0	0	0	0	0	0	0	1.23207	0	0	0	0	0	0	0	0	0	0	0	0	0	0	Zp3	zona pellucida glycoprotein 3	5	136008953	136017478	1	1323
ENSMUSG00000004951	1329.45	1199.51	1595.34	1170.05	1539.94	1248.87	1285.82	1344.27	2670.1	3413.44	3807.23	1981.35	1029.29	1426.85	1454.96	1663.67	1531.32	1465.75	1195.34	1179.33	1756.75	1213.09	1404.53	958.41	Hspb1	heat shock protein 1	5	135916773	135918417	1	903
ENSMUSG00000004952	56.2374	46.8708	18.6808	79.5784	118.297	151.034	96.7925	96.9971	217.893	273.519	485.573	86.5215	65.5309	49.068	63.3465	65.1258	108.275	110.582	76.2404	51.1483	100.963	107.613	135.858	68.5309	Rasa4	RAS p21 protein activator 4	5	136112770	136140714	1	2914
ENSMUSG00000004961	3.37424	5.73928	5.60423	4.97365	1.0377	6.60776	5.69367	4.56457	15.3035	17.865	18.2627	6.29472	4.51938	3.87379	3.0165	11.841	8.43704	4.33655	1.36144	20.4593	4.48722	2.44574	6.65969	3.06855	Syt5	synaptotagmin V	7	4542764	4550540	-1	1750
ENSMUSG00000004980	4076.08	4795.17	3308.36	5676.17	5763.36	5483.5	4928.82	5561.93	4190.98	3970.34	3661.13	3842	4140.88	4518.13	4909.86	5125.99	5297.05	5228.8	5470.25	5160.13	4827.13	5490.68	5677.38	5780.12	Hnrnpa2b1	heterogeneous nuclear ribonucleoprotein A2/B1	6	51437912	51446874	-1	1647
ENSMUSG00000004988	0	0	0	0	0	0	0	0	0	0	0	0	0	0	0	0	0	0	0	0	0	0	0	0	Fxyd4	FXYD domain-containing ion transport regulator 4	6	117910520	117914653	-1	815
ENSMUSG00000004994	58.4869	70.7844	31.7573	103.203	90.2795	63.2457	86.3541	84.4445	201.132	255.654	137.507	36.1638	45.1938	71.0195	46.253	67.494	73.121	60.7117	61.2646	43.8414	76.2828	42.8004	91.9037	23.5255	Ccdc130	coiled-coil domain containing 130	8	84984424	84997009	-1	2119
ENSMUSG00000004996	118.098	118.612	169.995	83.3086	85.0911	97.2285	100.588	114.114	89.635	85.6287	111.725	98.9875	84.7383	74.8933	98.539	103.017	142.023	74.8055	76.2404	73.069	39.2632	58.6977	79.2503	49.0968	Mri1	methylthioribose-1-phosphate isomerase 1	8	84976535	84983955	-1	2819
ENSMUSG00000005034	1052.76	1082.81	1023.71	887.796	896.569	950.573	990.699	996.217	1090.92	1149.52	862.643	902.86	1066.57	1051.09	908.972	852.555	877.452	857.553	1071.45	1090.19	1007.38	1095.69	927.695	1114.91	Prkacb	protein kinase, cAMP dependent, catalytic, beta	3	146435329	146518745	-1	4347
ENSMUSG00000005043	83.2313	92.785	59.7784	138.019	144.24	112.332	147.087	92.4325	149.392	142.92	205.187	87.7557	107.335	73.6021	154.847	142.093	149.054	153.948	112.999	113.988	137.982	123.51	127.866	82.8508	Sgsh	N-sulfoglucosamine sulfohydrolase (sulfamidase)	11	119234251	119246362	-1	4191
ENSMUSG00000005045	5.62374	3.82619	0	8.70388	7.26387	24.5431	56.9367	15.976	34.9795	46.2025	33.3025	2.22166	1.12984	2.58253	11.0605	3.55231	4.21852	5.42069	2.72287	8.76828	7.85264	7.33722	5.32775	5.11425	Chd5	chromodomain helicase DNA binding protein 5	4	152423108	152474651	1	9122
ENSMUSG00000005054	151.841	111.916	302.628	94.4993	113.109	153.866	153.729	142.643	836.593	1085.45	1235.42	133.053	150.269	125.253	115.633	113.674	132.18	107.33	137.505	99.3739	123.399	123.51	127.2	158.542	Cstb	cystatin B	10	78261503	78263456	1	603
ENSMUSG00000005057	1.12475	6.69583	3.73615	8.70388	5.18848	6.60776	18.9789	4.56457	19.676	27.7215	66.6051	4.07305	2.25969	3.87379	6.033	9.47284	8.43704	3.25241	4.08431	5.84552	14.5835	12.2287	10.6555	4.0914	Sh2b2	SH2B adaptor protein 2	5	136247001	136275410	-1	2797
ENSMUSG00000005069	373.416	358.705	317.573	349.399	360.08	381.362	285.633	376.577	307.528	373.316	283.609	347.32	352.511	370.593	326.788	329.181	386.698	376.196	328.106	359.5	339.907	262.917	348.968	323.22	Pex5	peroxisomal biogenesis factor 5	6	124373775	124392026	-1	3051
ENSMUSG00000005078	427.404	367.314	771.515	256.143	300.932	226.552	245.777	245.346	213.521	126.287	187.998	332.386	328.785	325.399	302.656	303.131	268.579	234.174	238.251	283.508	241.188	220.117	285.035	264.918	Jkamp	JNK1/MAPK8-associated membrane protein	12	72132363	72148235	1	1874
ENSMUSG00000005087	166.463	193.222	252.19	147.966	211.69	275.638	312.203	230.511	1255.62	1108.24	1245.09	211.058	201.112	202.729	163.897	111.306	187.021	139.854	168.818	273.278	297.279	487.925	419.56	389.706	Cd44	CD44 antigen	2	102641486	102732010	-1	5614
ENSMUSG00000005089	32.6177	2.86964	3.73615	0	9.33926	18.8793	18.03	2.28228	26.9634	10.4726	38.6739	48.5063	32.7655	45.1943	17.0935	33.1549	40.779	21.6828	25.8673	5.84552	12.3399	3.66861	5.32775	17.3884	Slc1a2	solute carrier family 1 (glial high affinity glutamate transporter), member 2	2	102489004	102621129	1	11595
ENSMUSG00000005102	65.2353	52.6101	24.285	98.2295	93.3926	102.892	118.618	117.538	131.173	157.089	226.672	57.8867	57.622	68.437	86.473	74.5986	85.7765	145.274	99.3848	103.758	127.886	110.058	125.868	67.5081	Eif2ak4	eukaryotic translation initiation factor 2 alpha kinase 4	2	118219099	118305715	1	5212
ENSMUSG00000005103	2094.28	1941.79	2153.89	1806.68	1933.23	1969.11	1886.5	1974.18	2484.27	1834.55	2004.6	2095.89	2129.76	1871.04	1670.14	1760.76	1674.75	1897.24	2001.31	1825.26	1785.91	2151.03	2049.19	2260.5	Wdr1	WD repeat domain 1	5	38684156	38720564	-1	3089
ENSMUSG00000005107	29.2434	23.9137	33.6254	47.2496	50.8471	45.3103	63.5794	59.3394	133.359	69.6118	121.393	33.325	49.7131	42.6117	57.3135	43.8119	68.9025	41.1972	46.2888	45.3028	63.9429	58.6977	67.9288	71.5995	Slc2a9	solute carrier family 2 (facilitated glucose transporter), member 9	5	38506616	38660486	-1	3602
ENSMUSG00000005124	40.4909	65.0452	54.1742	29.8419	38.3947	117.996	85.4051	74.1743	536.352	502.068	355.585	38.0151	41.8042	37.4467	39.2145	28.4185	52.0284	23.851	35.3973	29.2276	68.4302	34.2403	39.2922	29.6626	Ccn4	cellular communication network factor 4	15	66763169	66795050	1	5097
ENSMUSG00000005125	596.116	679.148	513.721	537.154	524.036	546.556	473.524	439.34	1141.21	1403.94	1075.35	653.54	538.936	569.448	560.064	579.027	582.156	542.069	450.635	529.02	446.479	566.189	547.426	527.79	Ndrg1	N-myc downstream regulated gene 1	15	66801167	66841489	-1	2889
ENSMUSG00000005131	7.87323	2.86964	5.60423	0	2.07539	2.8319	0.948946	3.42343	2.18622	1.8481	5.37138	2.83879	5.64922	5.16506	5.0275	2.36821	9.84321	8.6731	2.72287	0	2.24361	3.66861	5.32775	3.06855	4930550C14Rik	RIKEN cDNA 4930550C14 gene	9	53313625	53345702	1	558
ENSMUSG00000005142	401.535	456.273	270.871	608.028	707.709	679.655	687.037	600.241	1275.29	1262.25	1762.89	427.3	482.443	501.011	779.263	753.091	631.372	674.334	545.936	664.928	572.121	728.83	750.547	725.2	Man2b1	mannosidase 2, alpha B1	8	85809899	85824911	1	2820
ENSMUSG00000005148	3.37424	3.82619	3.73615	1.24341	4.15078	14.1595	17.081	9.12914	30.6071	42.5063	23.6341	4.44333	5.64922	1.29126	0	1.1841	4.21852	7.58896	6.80718	2.92276	5.60903	3.66861	1.99791	5.11425	Klf5	Kruppel-like factor 5	14	99536127	99552472	1	3352
ENSMUSG00000005150	344.173	267.833	358.671	330.748	218.954	202.009	204.023	268.168	154.493	135.527	252.455	325.474	346.862	264.709	312.711	285.369	295.296	273.203	277.733	296.66	234.457	313.055	233.089	259.804	Wdr83	WD repeat domain containing 83	8	85801664	85807935	-1	1406
ENSMUSG00000005161	4740.81	4351.33	11253.3	3347.26	3508.45	2965	3364.01	3368.65	1697.96	1427.97	2279.61	4621.56	4471.92	4348.98	3537.35	3468.24	3376.22	3566.81	3430.82	3546.77	3108.52	2966.68	3369.8	3355.97	Prdx2	peroxiredoxin 2	8	85696216	85701463	1	1612
ENSMUSG00000005198	194.581	196.092	13.0765	571.969	622.617	641.897	591.193	546.607	819.832	774.97	383.516	205.504	207.891	299.573	608.328	490.219	545.595	565.92	766.488	491.024	557.537	518.497	656.645	370.272	Polr2a	polymerase (RNA) II (DNA directed) polypeptide A	11	69624823	69649463	-1	6740
ENSMUSG00000005202	0	0	0	0	0	0	0	0	0	0.616034	0	0.123426	0	0	0	0	0	0	0	0	0	0	0	0	Shbg	sex hormone binding globulin	11	69505630	69508731	-1	1419
ENSMUSG00000005204	373.416	372.097	252.19	414.056	389.136	341.716	395.71	273.874	428.499	534.717	652.085	415.698	465.496	405.457	362.986	436.935	337.481	396.794	314.492	415.032	387.023	308.163	430.882	355.952	Senp3	SUMO/sentrin specific peptidase 3	11	69563941	69572910	-1	2313
ENSMUSG00000005220	3059.31	3069.56	1690.61	1643.79	2114.82	1374.41	1958.62	2577.84	1001.29	757.722	377.071	2013.32	1953.5	2565.74	1749.57	1656.56	2418.62	2069.62	2667.05	2151.15	3270.06	2009.17	1424.51	1136.39	Corin	corin, serine peptidase	5	72457368	72661816	-1	4639
ENSMUSG00000005225	242.945	207.571	181.203	110.664	112.071	152.922	183.147	189.43	180.727	247.03	175.107	216.612	204.502	163.991	157.864	139.724	142.023	134.433	170.179	176.827	133.495	138.184	111.217	170.816	Plekha8	pleckstrin homology domain containing, family A (phosphoinositide binding specific) member 8	6	54572096	54622824	1	6739
ENSMUSG00000005232	0	0.956547	5.60423	0	0	0	0	0	0	0	0	0.246852	0	0	0	0	0	0	0	0	1.12181	0	0	0	G6pc2	glucose-6-phosphatase, catalytic, 2	2	69041417	69058185	1	537
ENSMUSG00000005233	7.87323	13.3917	14.9446	11.1907	11.4147	18.8793	10.4384	18.2583	48.8255	36.346	49.4167	10.6146	9.03875	1.29126	17.0935	9.47284	14.0617	7.58896	13.6144	21.9207	24.6797	30.5717	34.6304	37.8454	Spc25	SPC25, NDC80 kinetochore complex component, homolog (S. cerevisiae)	2	69024239	69036538	-1	1527
ENSMUSG00000005237	2.24949	0.956547	0	69.6311	16.6031	4.71983	1.89789	6.84685	14.5748	8.00844	20.4112	6.54157	2.25969	21.9515	2.011	2.36821	2.81235	1.08414	10.8915	2.92276	12.3399	0	1.33194	3.06855	Dnah2	dynein, axonemal, heavy chain 2	11	69311635	69439936	-1	13569
ENSMUSG00000005251	2.24949	2.86964	0	2.48682	3.11309	2.8319	2.84684	1.14114	2.91496	8.62447	3.22283	4.56675	15.8178	6.45632	0	1.1841	4.21852	7.58896	6.80718	2.92276	3.36542	3.66861	1.99791	3.06855	Ripk4	receptor-interacting serine-threonine kinase 4	16	97543133	97564987	-1	3591
ENSMUSG00000005262	650.104	585.406	1274.03	520.99	517.81	483.31	479.218	472.433	792.14	757.105	519.949	621.572	622.544	532.001	512.805	489.035	500.598	416.309	535.044	495.408	493.595	541.731	530.111	629.053	Ufd1	ubiquitin recognition factor in ER-associated degradation 1	16	18630529	18654011	1	241
ENSMUSG00000005267	14.6217	21.044	5.60423	32.3287	29.0555	30.2069	35.111	31.952	32.0645	19.097	23.6341	18.8841	24.8566	24.534	26.143	16.5775	14.0617	34.6924	36.7588	24.8435	26.9233	42.8004	38.6262	29.6626	Zfp287	zinc finger protein 287	11	62591182	62622731	-1	1605
ENSMUSG00000005268	139.469	92.785	99.008	68.3876	47.734	87.7888	101.537	91.2914	59.7566	28.3376	13.9656	117.008	142.36	102.01	79.4345	67.494	85.7765	60.7117	83.0476	118.372	61.6993	108.835	71.2587	128.879	Prlr	prolactin receptor	15	10177324	10349266	1	3205
ENSMUSG00000005299	1257.47	1132.55	248.454	1551.78	1184.01	1208.28	890.111	1176.52	459.106	594.473	367.402	1033.32	1180.69	977.487	1372.51	1311.99	1455.39	1521.04	1236.18	872.444	1192.48	852.34	880.411	752.817	Letm1	leucine zipper-EF-hand containing transmembrane protein 1	5	33897017	33940161	-1	5272
ENSMUSG00000005312	661.351	776.716	481.964	788.323	871.664	687.207	711.709	870.692	848.982	941.3	619.857	693.9	693.724	701.157	721.949	801.639	712.93	835.87	810.054	780.377	813.309	699.481	721.91	718.04	Ubqln1	ubiquilin 1	13	58323970	58363467	-1	3686
ENSMUSG00000005320	0	1.91309	0	0	0	0	0.948946	0	0.728739	1.8481	2.14855	0.493703	0	0	0	0	1.40617	5.42069	1.36144	2.92276	0	0	0.665969	1.02285	Fgfr4	fibroblast growth factor receptor 4	13	55300453	55316572	1	3324
ENSMUSG00000005338	29.2434	40.175	28.0211	39.7892	68.4879	29.2629	93.9456	29.6697	38.6232	44.3544	48.3424	30.6096	36.155	46.4855	58.319	53.2847	59.0593	23.851	40.8431	30.689	58.3339	51.3605	35.2963	34.7769	Cadm3	cell adhesion molecule 3	1	173160825	173195261	-1	5155
ENSMUSG00000005339	0	0.956547	1.86808	0	0	0	1.89789	0	1.45748	1.8481	0	0.246852	0	1.29126	2.011	0	0	0	1.36144	4.38414	2.24361	0	0.665969	1.02285	Fcer1a	Fc receptor, IgE, high affinity I, alpha polypeptide	1	173048851	173054781	-1	998
ENSMUSG00000005354	2554.3	2465.98	4602.94	2230.68	2319.25	2105.04	2129.43	2257.18	1053.03	1001.05	1063.53	2692.78	2712.76	2319.11	2343.82	2571.88	2403.15	2287.53	2216.42	2162.84	2032.71	1954.15	2129.77	2096.84	Txn2	thioredoxin 2	15	77799247	77813206	-1	266
ENSMUSG00000005355	0	0	0	0	1.0377	0	0	0	0	0	0	0	0	0	0	0	0	0	0	0	0	0	0	0	Casp14	caspase 14	10	78547825	78554128	-1	2336
ENSMUSG00000005357	1.12475	0	0	0	0	0	0	0	4.37244	6.77637	11.817	0.246852	0	0	0	0	0	0	0	0	0	0	1.99791	0	Slc1a6	solute carrier family 1 (high affinity aspartate/glutamate transporter), member 6	10	78616330	78650599	1	2029
ENSMUSG00000005360	44.9899	22.0006	29.8892	36.0589	43.5832	56.6379	37.0089	31.952	59.7566	54.827	67.6794	42.335	32.7655	24.534	24.132	31.9708	21.0926	22.7669	29.9516	20.4593	109.937	42.8004	37.9602	58.3024	Slc1a3	solute carrier family 1 (glial high affinity glutamate transporter), member 3	15	8663608	8740248	-1	4163
ENSMUSG00000005362	510.635	535.666	693.056	379.241	366.307	384.194	383.374	416.517	428.499	459.561	201.964	483.953	536.676	544.914	420.299	345.759	378.26	367.523	469.695	441.337	404.972	452.462	419.56	478.694	Crbn	cereblon	6	106757162	106777038	-1	2072
ENSMUSG00000005364	0	0	0	0	0	0	0	0	0.728739	0.616034	0	0.370277	0	0	0	0	0	1.08414	0	0	2.24361	1.22287	0.665969	1.02285	Il5ra	interleukin 5 receptor, alpha	6	106687318	106725998	-1	3575
ENSMUSG00000005370	145.092	149.221	74.723	139.262	178.484	187.849	197.381	166.607	164.695	183.578	178.33	141.323	143.49	151.078	193.056	118.41	192.646	151.779	171.541	159.29	236.701	233.568	235.087	156.496	Msh6	mutS homolog 6	17	88282490	88298320	1	4251
ENSMUSG00000005371	349.796	524.188	269.003	627.923	559.318	431.392	487.758	526.067	526.15	615.418	533.915	464.451	464.366	552.661	500.739	504.429	562.469	527.975	486.033	523.174	474.524	452.462	489.487	484.831	Fbxo11	F-box protein 11	17	88298287	88372719	-1	3753
ENSMUSG00000005373	74.2333	90.8719	28.0211	300.906	276.027	202.953	180.3	155.195	29.8783	33.8819	38.6739	89.6071	120.893	111.049	217.188	307.867	372.636	282.96	247.781	89.1442	149.2	100.275	104.557	67.5081	Mlxipl	MLX interacting protein-like	5	135118744	135167236	1	412
ENSMUSG00000005374	142.843	380.706	196.148	144.236	188.861	182.185	137.597	277.298	115.141	165.713	104.205	177.733	232.748	271.166	171.941	176.432	146.242	174.546	163.372	130.063	233.336	248.243	164.494	164.679	Tbl2	transducin (beta)-like 2	5	135178511	135194614	1	7488
ENSMUSG00000005378	223.825	119.568	171.863	165.374	156.692	136.875	114.822	123.243	135.546	172.489	207.335	158.972	120.893	136.874	183.001	168.143	139.211	174.546	178.348	93.5283	176.124	176.093	139.853	125.811	Bud23	BUD23, rRNA methyltransferase and ribosome maturation factor	5	135081811	135093813	-1	833
ENSMUSG00000005397	1824.34	2113.97	741.626	1773.11	2005.87	2190.94	2262.29	1779.04	2810.75	2569.48	2443.98	1269.8	1341.12	1488.83	2309.63	2228.49	2003.8	2159.6	2133.37	1920.25	2001.3	3587.9	3144.04	3040.93	Nid1	nidogen 1	13	13612136	13686854	1	6091
ENSMUSG00000005410	52.8631	77.4803	155.05	78.3349	88.2041	146.315	138.546	92.4325	96.1936	71.4599	177.255	65.1688	62.1414	58.1069	119.655	106.569	80.1519	75.8896	96.6619	115.449	111.059	202.996	202.455	128.879	Mcm5	minichromosome maintenance complex component 5	8	75836197	75855067	1	3381
ENSMUSG00000005413	100.103	156.874	226.037	197.702	167.069	406.849	275.194	345.766	2380.06	3858.22	2589	113.305	115.244	126.544	203.111	166.959	146.242	91.0676	138.866	165.136	205.29	254.357	246.408	222.981	Hmox1	heme oxygenase 1	8	75820249	75827217	1	1569
ENSMUSG00000005417	969.532	1075.16	397.9	1995.68	2072.28	1745.39	1995.63	1824.69	1716.91	1963.92	2430.01	1232.04	1112.9	1222.83	1918.49	1964.43	2179.57	2170.44	1888.31	1711.28	1856.59	1718.13	1664.92	1247.88	Mprip	myosin phosphatase Rho interacting protein	11	59552131	59671686	1	392
ENSMUSG00000005442	89.9798	161.656	52.3061	486.174	374.608	282.246	279.939	143.784	274.735	327.114	860.495	208.713	100.556	182.068	227.243	362.336	402.165	372.943	186.517	141.754	216.509	171.202	88.5739	147.29	Cic	capicua transcriptional repressor	7	24967129	24993584	1	8221
ENSMUSG00000005447	7.87323	17.2178	35.4934	14.9209	24.9047	25.4871	18.03	11.4114	34.2508	57.9072	79.4964	18.3904	25.9864	18.0777	20.11	21.3139	12.6556	13.0097	14.9758	13.1524	11.2181	11.0058	23.9749	18.4113	Pafah1b3	platelet-activating factor acetylhydrolase, isoform 1b, subunit 3	7	24994474	24997411	-1	833
ENSMUSG00000005465	24.7444	40.175	63.5146	50.9799	46.6963	51.9181	55.9878	35.3754	27.6921	22.1772	54.7881	42.7053	45.1938	23.2428	43.2365	31.9708	50.6222	52.0386	39.4816	46.7642	41.5068	68.4807	51.2796	51.1425	Il27ra	interleukin 27 receptor, alpha	8	84756923	84769218	-1	2664
ENSMUSG00000005469	3365.24	3246.52	3511.98	3360.94	3453.45	2890.42	2664.64	3054.84	1417.4	1031.86	624.154	2776.71	3293.5	3173.93	3502.16	3335.62	3169.51	3573.32	3452.6	3131.74	2447.78	2450.63	2663.21	2845.57	Prkaca	protein kinase, cAMP dependent, catalytic, alpha	8	84699622	84723072	1	2276
ENSMUSG00000005470	14.6217	27.7398	54.1742	14.9209	32.1686	37.7586	23.7236	31.952	47.3681	41.8903	58.0109	21.4761	13.5581	9.03885	31.1705	24.8662	39.3728	32.5241	20.4215	30.689	20.1925	47.6919	41.956	54.211	Asf1b	anti-silencing function 1B histone chaperone	8	84682136	84696826	1	1788
ENSMUSG00000005474	0	0	0	0	0	0	0	0	0	0	0	0	0	0	0	0	0	0	0	0	0	0	0	1.02285	Myl10	myosin, light chain 10, regulatory	5	136722000	136729948	1	911
ENSMUSG00000005481	305.931	298.443	704.264	210.137	221.029	211.448	215.411	233.934	380.402	320.954	330.877	292.272	262.124	187.233	192.051	213.139	203.895	189.724	198.77	194.364	214.265	247.02	251.736	235.255	Ddx39a	DEAD box helicase 39a	8	84441806	84453521	1	1656
ENSMUSG00000005483	201.33	202.788	263.399	450.115	281.216	215.224	274.245	288.709	193.116	213.764	313.688	180.819	255.345	329.272	340.865	454.696	217.957	225.501	220.553	368.268	297.279	239.682	250.404	200.479	Dnajb1	DnaJ heat shock protein family (Hsp40) member B1	8	84334822	84339282	1	2996
ENSMUSG00000005493	0	0	0	0	0	0	0	0	0	0.616034	1.07428	0	0	0	0	0	0	0	0	0	1.12181	0	0.665969	0	Msh4	mutS homolog 4	3	153562786	153611775	-1	3325
ENSMUSG00000005501	310.43	352.009	85.9315	320.8	310.271	366.259	343.518	343.484	340.321	344.363	186.924	353.491	349.122	402.874	303.661	241.557	323.42	329.578	374.395	309.813	325.324	332.621	310.341	343.677	Usp40	ubiquitin specific peptidase 40	1	87872841	87936273	-1	4633
ENSMUSG00000005503	0	0	0	0	0	0	0	0	0	0	0	0	0	0	0	0	0	0	0	0	0	0	0	0	Evx1	even-skipped homeobox 1	6	52290483	52295363	1	2877
ENSMUSG00000005505	277.813	301.312	289.552	282.254	255.273	214.28	222.053	290.991	172.711	123.823	109.576	277.338	299.409	224.68	311.705	232.085	265.767	263.445	319.937	206.055	256.894	237.237	248.406	287.421	Kbtbd4	kelch repeat and BTB (POZ) domain containing 4	2	90735084	90741970	1	2343
ENSMUSG00000005506	1871.58	1902.57	2017.52	1413.76	1428.91	1484.86	1546.78	1489.19	1055.94	1007.83	623.08	1680.69	1918.47	2014.37	1530.37	1544.07	1365.39	1408.29	1675.93	1763.89	1568.28	1455.21	1453.81	1683.61	Celf1	CUGBP, Elav-like family member 1	2	90770727	90849842	1	350
ENSMUSG00000005510	4883.65	4672.73	10020.4	3579.78	3593.54	3049.95	3090.72	3397.18	1628	1336.18	1515.8	4857.3	4728.4	4401.92	3706.27	3727.56	3470.43	3602.59	3605.08	3825.89	3106.28	3060.84	3129.39	3604.52	Ndufs3	NADH:ubiquinone oxidoreductase core subunit S3	2	90724978	90735171	-1	409
ENSMUSG00000005514	469.02	403.663	330.649	696.311	478.378	459.711	524.767	552.313	592.465	649.3	685.388	441.617	474.534	513.923	678.713	770.852	523.096	531.227	420.684	378.498	500.325	382.758	401.579	356.975	Por	P450 (cytochrome) oxidoreductase	5	135698887	135764180	1	918
ENSMUSG00000005533	260.941	276.442	70.9869	368.05	301.969	365.315	389.068	383.424	346.151	677.021	261.049	302.517	233.878	278.913	330.81	300.763	278.422	277.539	355.335	413.571	329.811	339.958	378.936	254.69	Igf1r	insulin-like growth factor I receptor	7	67602575	67883416	1	11409
ENSMUSG00000005534	2238.25	2321.54	818.217	1845.22	1775.5	2162.63	2083.88	2305.11	1424.69	1451.99	754.141	2419.39	2276.64	2322.98	1464.01	1455.26	1619.91	1699.93	2104.78	2364.51	2252.59	2049.53	1898.68	1870.79	Insr	insulin receptor	8	3172061	3329617	-1	551
ENSMUSG00000005540	3.37424	2.86964	3.73615	3.73024	0	2.8319	4.74473	3.42343	2.18622	0	0	3.45592	2.25969	3.87379	3.0165	0	7.03086	6.50483	5.44574	1.46138	3.36542	12.2287	16.6492	9.20565	Fcer2a	Fc receptor, IgE, low affinity II, alpha polypeptide	8	3731737	3744175	-1	2242
ENSMUSG00000005547	0	0	0	1.24341	0	0	3.79578	10.2703	0	0	0	0	0	0	0	0	0	0	0	0	0	0	0	0	Cyp2a5	cytochrome P450, family 2, subfamily a, polypeptide 5	7	26534730	26542973	1	2013
ENSMUSG00000005553	0	0	0	0	0	0.943966	0	0	0	2.46413	0	0	1.12984	0	0	0	0	1.08414	0	0	0	0	0	0	Atp4a	ATPase, H+/K+ exchanging, gastric, alpha polypeptide	7	30411634	30424959	1	2601
ENSMUSG00000005566	738.959	787.238	313.837	902.717	931.851	907.151	794.268	704.085	811.087	654.844	1047.42	663.167	706.152	637.885	778.257	851.371	804.331	960.546	886.295	726.306	721.321	770.408	826.467	668.944	Trim28	tripartite motif-containing 28	7	12733041	12764962	1	851
ENSMUSG00000005575	1403.68	1140.2	2054.88	1197.41	1307.5	1002.49	1001.14	1060.12	885.418	747.865	949.66	1311.28	1189.73	1217.66	1252.85	1246.86	1150.25	1234.83	1075.53	1153.03	1085.91	999.084	1008.94	1189.57	Ube2m	ubiquitin-conjugating enzyme E2M	7	12769047	12772202	-1	1228
ENSMUSG00000005580	272.189	299.399	67.2507	180.295	158.767	290.741	258.113	270.451	126.801	129.367	39.7482	179.461	274.552	268.583	136.748	123.147	112.494	138.77	284.54	206.055	266.99	205.442	227.095	228.095	Adcy9	adenylate cyclase 9	16	4105393	4238362	-1	4507
ENSMUSG00000005583	1165.24	1287.51	777.119	978.565	828.081	875.056	948.946	1068.11	799.427	647.451	424.339	1137	1233.79	1473.33	822.499	740.065	743.865	814.187	999.294	1012.74	1018.6	1147.05	1034.92	1264.24	Mef2c	myocyte enhancer factor 2C	13	83652153	83815199	1	2589
ENSMUSG00000005609	164.213	214.266	26.1531	307.123	292.63	254.871	251.471	296.697	319.917	318.489	247.083	171.562	160.438	232.428	241.32	279.449	269.985	288.381	265.48	261.587	306.253	298.38	244.411	251.621	Ctr9	CTR9 homolog, Paf1/RNA polymerase II complex component	7	110628158	110655584	1	4300
ENSMUSG00000005610	15596.9	16718.5	10386.5	14076.7	12144.2	13102.2	13182.8	14327	11597.2	11542.6	9195.8	14401.4	16460.7	15865.8	12645.2	12848.7	12017.2	13165.8	14544.2	14119.9	13184.6	14335.7	12789.3	14116.3	Eif4g2	eukaryotic translation initiation factor 4, gamma 2	7	110666957	110682237	-1	7995
ENSMUSG00000005611	83.2313	115.742	82.1953	216.354	223.105	177.466	195.483	172.312	68.5015	50.5148	97.7591	106.393	90.3875	105.884	214.172	182.352	205.301	185.388	187.878	188.518	287.182	117.395	148.511	114.559	Irag1	inositol 1,4,5-triphosphate receptor associated 1	7	110467473	110581668	-1	5241
ENSMUSG00000005615	2060.54	1893.96	1333.81	1749.48	1584.56	1424.44	1497.44	1660.36	1224.28	1179.09	671.422	1805.23	2085.69	1970.47	1394.63	1508.55	1344.3	1595.85	1707.24	1721.51	1544.73	1523.7	1446.48	1646.79	Pcyt1a	phosphate cytidylyltransferase 1, choline, alpha isoform	16	32249739	32293888	1	4244
ENSMUSG00000005621	230.573	281.225	65.3826	446.385	407.814	286.022	307.458	394.835	440.887	438.616	397.482	229.078	268.903	411.913	370.024	412.068	319.201	375.112	311.769	330.272	314.106	234.791	305.014	168.77	Zfp592	zinc finger protein 592	7	80643429	80694912	1	7297
ENSMUSG00000005625	1088.76	1010.11	1606.55	982.295	921.474	963.789	881.571	1052.13	1159.42	1220.98	2098.06	1242.16	1128.71	1127.27	1094.99	1021.88	987.133	993.07	953.005	945.513	956.9	951.392	956.997	950.227	Psmd4	proteasome (prosome, macropain) 26S subunit, non-ATPase, 4	3	94940005	94949925	-1	1332
ENSMUSG00000005628	267.69	227.658	227.905	202.676	235.557	185.017	193.585	237.358	61.2141	25.8734	33.3025	206.862	292.63	241.466	220.205	220.243	187.021	214.659	206.938	219.207	152.566	265.363	263.058	354.929	Tmod4	tropomodulin 4	3	95031787	95036520	1	765
ENSMUSG00000005640	0	0	0	0	0	4.71983	1.89789	1.14114	0.728739	1.23207	1.07428	0.493703	5.64922	1.29126	1.0055	2.36821	1.40617	1.08414	2.72287	1.46138	0	0	3.32984	2.0457	Insrr	insulin receptor-related receptor	3	87704258	87723408	1	5102
ENSMUSG00000005649	0	0	0	0	0	0	0	0	0	0	0	0	0	0	0	0	0	0	0	0	0	0	0	0	Cabp5	calcium binding protein 5	7	13132057	13142812	1	1777
ENSMUSG00000005656	371.167	377.836	534.27	359.346	337.251	358.707	325.488	368.589	526.15	489.747	489.87	393.235	405.614	427.409	325.782	330.365	323.42	375.112	377.118	382.882	316.349	430.45	392.922	455.168	Snx6	sorting nexin 6	12	54793134	54842488	-1	1928
ENSMUSG00000005667	38.2414	29.6529	54.1742	38.5458	39.4324	164.25	129.057	183.724	1227.2	1606	574.737	49.7406	27.1163	16.7864	24.132	28.4185	33.7481	36.8607	25.8673	43.8414	69.552	166.31	117.211	137.062	Mthfd2	methylenetetrahydrofolate dehydrogenase (NAD+ dependent), methenyltetrahydrofolate cyclohydrolase	6	83282673	83302890	-1	2085
ENSMUSG00000005672	83.2313	110.003	70.9869	144.236	141.127	124.603	180.3	147.207	103.481	83.1646	107.428	69.3653	56.4922	50.3593	129.71	91.1761	132.18	147.443	107.553	89.1442	85.2572	282.483	337.646	318.106	Kit	KIT proto-oncogene receptor tyrosine kinase	5	75735576	75817382	1	5241
ENSMUSG00000005674	1326.08	1257.86	1819.51	982.295	1141.47	1040.25	1037.2	843.304	439.43	308.017	233.118	1079.48	1308.36	1144.06	1259.89	1043.2	885.889	1078.72	899.909	900.21	786.386	716.602	849.11	811.12	Tomm40l	translocase of outer mitochondrial membrane 40-like	1	171043580	171050083	-1	4712
ENSMUSG00000005677	0	2.86964	0	2.48682	1.0377	0	6.64262	0	0	0	1.07428	0.370277	1.12984	0	1.0055	0	0	0	0	0	0	1.22287	0	0	Nr1i3	nuclear receptor subfamily 1, group I, member 3	1	171041539	171048270	1	1414
ENSMUSG00000005681	4.49899	10.522	11.2085	6.21706	4.15078	2.8319	89.2009	1.14114	6.55866	3.6962	4.2971	5.80101	4.51938	5.16506	12.066	9.47284	5.62469	7.58896	2.72287	5.84552	6.73083	3.66861	3.99581	10.2285	Apoa2	apolipoprotein A-II	1	171052623	171053948	1	518
ENSMUSG00000005682	163.088	188.44	59.7784	228.788	245.934	280.358	263.807	238.499	228.824	340.051	328.728	172.179	193.203	180.777	227.243	216.691	233.425	245.015	246.42	239.666	219.874	221.339	248.406	182.067	Pan2	PAN2 poly(A) specific ribonuclease subunit	10	128139204	128157227	1	4445
ENSMUSG00000005683	23467.9	23233.6	19555	20895.5	22244	17624.8	17072.5	18246.9	8199.78	6170.81	2553.55	18691.5	24194.5	22590.7	20671.1	20573.8	19910	21549.4	20599.9	20262	17252.3	15228.4	16152.4	17575.6	Cs	citrate synthase	10	128173603	128198348	1	2926
ENSMUSG00000005686	603.989	682.018	349.33	566.996	515.735	665.496	744.922	713.214	2037.56	2827.59	744.473	580.842	563.792	579.778	668.658	711.647	681.994	632.052	622.176	499.792	683.18	709.264	678.622	556.43	Ampd3	adenosine monophosphate deaminase 3	7	110367413	110411612	1	3489
ENSMUSG00000005687	397.036	367.314	782.724	395.405	375.646	371.922	453.596	343.484	330.848	258.734	280.386	443.469	430.471	364.137	383.096	370.625	461.225	428.234	359.419	410.648	345.516	328.952	405.575	406.071	Bcas2	breast carcinoma amplified sequence 2	3	103078971	103086482	1	1467
ENSMUSG00000005696	0	0	13.0765	3.73024	0	1.88793	1.89789	0	1.45748	1.8481	4.2971	0.493703	3.38953	2.58253	1.0055	0	0	0	1.36144	0	0	0	0.665969	9.20565	Sh2d1a	SH2 domain containing 1A	X	41591330	41618207	1	2269
ENSMUSG00000005698	471.269	479.23	212.961	533.424	553.092	563.547	457.392	491.832	409.552	443.544	345.917	443.345	453.067	526.836	515.822	481.931	507.628	575.677	488.755	498.331	485.742	566.189	498.145	499.151	Ctcf	CCCTC-binding factor	8	106363200	106409554	1	1554
ENSMUSG00000005699	74.2333	61.219	177.467	48.4931	61.2241	68.9095	48.3962	46.7868	91.8212	85.0127	65.5308	71.0933	61.0116	81.3497	66.363	55.6529	84.3704	44.4496	36.7588	51.1483	48.2376	26.9031	47.9498	24.5484	Pard6a	par-6 family cell polarity regulator alpha	8	106427780	106430128	1	678
ENSMUSG00000005705	2.24949	1.91309	0	0	0	0	0.948946	0	0	0.616034	0	0.617129	0	0	0	1.1841	0	0	0	1.46138	0	0	0	0	Agrp	agouti related neuropeptide	8	106293330	106364025	-1	661
ENSMUSG00000005716	2.24949	7.65237	7.4723	9.94729	1.0377	3.77586	7.59157	2.28228	3.6437	3.08017	6.44565	7.52897	3.38953	6.45632	5.0275	8.28873	1.40617	4.33655	6.80718	17.5366	12.3399	2.44574	6.65969	6.1371	Pvalb	parvalbumin	15	78075314	78090600	-1	977
ENSMUSG00000005718	20.2455	22.9571	22.4169	22.3814	22.8293	25.4871	17.081	41.0811	13.8461	14.1688	33.3025	36.0403	28.2461	41.3205	33.1815	15.3934	23.9049	26.0193	17.6987	13.1524	13.4617	22.0117	16.6492	14.3199	Tfap4	transcription factor AP4	16	4362525	4377718	-1	2247
ENSMUSG00000005732	231.698	239.137	459.547	188.999	228.293	250.151	219.206	224.805	268.176	242.101	443.676	268.081	248.566	196.272	202.106	260.503	227.8	222.248	201.492	222.13	217.63	265.363	249.072	241.393	Ranbp1	RAN binding protein 1	16	18057648	18066596	-1	1085
ENSMUSG00000005763	13.497	16.2613	33.6254	16.1644	17.6408	14.1595	3.79578	13.6937	14.5748	8.00844	33.3025	9.87406	13.5581	11.6214	25.1375	7.10463	21.0926	17.3462	8.16861	10.2297	15.7053	11.0058	24.6408	15.3427	Cd247	CD247 antigen	1	165616250	165704846	1	2713
ENSMUSG00000005774	114.724	164.526	67.2507	167.861	101.694	126.491	139.495	101.562	106.396	102.878	97.7591	131.202	169.477	143.33	119.655	145.645	109.681	169.125	112.999	84.7601	113.302	135.739	118.542	125.811	Rfx5	regulatory factor X, 5 (influences HLA class II expression)	3	94861386	94868872	1	2355
ENSMUSG00000005779	1769.23	1474.99	4920.51	1087.99	1148.73	1088.39	1078	1192.49	1081.45	1103.93	1398.71	1627	1652.96	1432.01	1212.63	1242.13	1034.94	1151.35	1195.34	1281.63	1154.34	1092.02	1271.33	1300.04	Psmb4	proteasome (prosome, macropain) subunit, beta type 4	3	94791404	94794272	-1	1183
ENSMUSG00000005800	1.12475	0	0	0	2.07539	0.943966	0	3.42343	15.3035	14.7848	32.2283	0.493703	1.12984	1.29126	1.0055	0	1.40617	3.25241	0	1.46138	0	0	1.33194	2.0457	Mmp8	matrix metallopeptidase 8	9	7558457	7568486	1	2425
ENSMUSG00000005802	336.299	273.572	573.499	230.031	202.351	307.733	297.969	336.637	889.791	1043.56	518.875	366.575	333.304	318.942	229.254	211.955	247.486	262.361	268.203	315.658	350.003	445.125	395.585	476.648	Slc30a4	solute carrier family 30 (zinc transporter), member 4	2	122523153	122544583	-1	5458
ENSMUSG00000005803	816.567	809.238	1309.52	606.785	555.167	542.78	560.827	521.502	303.884	234.709	285.757	697.109	906.135	712.778	615.366	610.998	604.654	538.816	638.513	559.709	603.532	567.411	595.376	674.058	Sqor	sulfide quinone oxidoreductase	2	122607157	122651489	1	1804
ENSMUSG00000005804	506.136	529.927	999.42	392.918	341.402	406.849	319.795	425.646	494.085	382.557	287.906	616.265	581.87	397.709	451.47	394.307	385.291	405.467	400.262	467.642	360.1	452.462	402.245	476.648	Bloc1s6	biogenesis of lysosomal organelles complex-1, subunit 6, pallidin	2	122580423	122591395	1	3484
ENSMUSG00000005813	879.552	893.414	1690.61	583.16	617.429	505.022	495.35	576.277	576.433	519.932	369.551	866.449	830.435	728.273	537.943	602.709	534.346	540.985	597.67	683.926	557.537	624.886	595.376	633.144	Metap1	methionyl aminopeptidase 1	3	138164717	138195276	-1	2686
ENSMUSG00000005823	340.798	334.791	311.969	353.129	346.59	352.099	336.876	330.931	304.613	347.443	336.248	309.058	340.083	290.534	424.321	478.378	369.823	361.018	382.563	337.579	354.491	332.621	304.348	320.152	Gpr108	G protein-coupled receptor 108	17	57541635	57555446	-1	2405
ENSMUSG00000005824	1.12475	2.86964	0	2.48682	1.0377	3.77586	3.79578	2.28228	10.9311	6.77637	13.9656	0.740555	2.25969	2.58253	1.0055	1.1841	1.40617	0	0	0	3.36542	2.44574	5.99372	0	Tnfsf14	tumor necrosis factor (ligand) superfamily, member 14	17	57496492	57501177	-1	1847
ENSMUSG00000005836	385.788	443.838	345.594	646.574	567.62	378.53	464.034	464.445	394.977	536.565	248.158	374.968	401.095	420.952	624.416	645.337	509.035	620.127	437.021	587.475	463.306	297.157	348.302	276.169	Gata6	GATA binding protein 6	18	11052064	11085635	1	428
ENSMUSG00000005846	620.861	683.931	480.095	645.331	693.181	641.897	672.803	693.815	967.766	1150.75	833.638	720.93	663.218	649.506	599.278	654.81	663.714	578.929	648.043	638.623	566.512	645.675	681.952	754.863	Rsl1d1	ribosomal L1 domain containing 1	16	11010834	11021195	-1	1945
ENSMUSG00000005864	2.24949	2.86964	0	1.24341	0	0	0.948946	0	1.45748	1.23207	4.2971	0.740555	0	0	2.011	0	0	0	0	1.46138	0	0	0.665969	3.06855	Cnga2	cyclic nucleotide gated channel alpha 2	X	71035455	71053824	1	3064
ENSMUSG00000005871	395.911	481.143	242.85	520.99	458.662	489.918	522.869	575.136	606.311	685.03	435.082	349.912	371.719	455.816	432.365	483.115	493.567	494.367	618.092	527.558	516.031	516.051	566.073	510.402	Apc	APC, WNT signaling pathway regulator	18	34353977	34455605	1	3588
ENSMUSG00000005873	5859.93	5283.96	11047.8	3691.69	3714.95	3131.13	3489.27	4153.76	3006.05	2820.82	3409.75	4051.08	5158.87	4587.86	3677.11	3740.59	3175.14	4131.65	3644.56	4331.53	3378.88	3741.98	3909.24	4275.51	Reep5	receptor accessory protein 5	18	34477938	34507123	-1	2852
ENSMUSG00000005881	625.36	572.971	1152.6	585.647	590.449	580.539	518.124	456.457	562.587	579.072	817.524	575.041	551.364	570.739	527.888	573.107	552.626	563.752	481.948	524.636	615.871	492.816	600.038	493.014	Ergic3	ERGIC and golgi 3	2	155849965	155860199	1	1377
ENSMUSG00000005882	3303.38	2950.95	5036.33	2493.04	2621.22	2072.95	1777.38	2303.97	859.913	731.232	327.654	2989.25	3057.36	2754.27	2440.35	2293.61	2258.31	2321.14	2698.37	2439.04	1876.78	2225.62	2098.47	2405.74	Uqcc1	ubiquinol-cytochrome c reductase complex assembly factor 1	2	155688814	155772230	-1	2413
ENSMUSG00000005883	0	0	0	0	0	0	0	0	0	0.616034	1.07428	0	0	0	0	0	0	0	20.4215	0	0	0	0.665969	0	Spo11	SPO11 initiator of meiotic double stranded breaks	2	172819493	172835369	1	1709
ENSMUSG00000005886	424.03	544.275	214.829	590.621	480.453	585.259	631.998	655.016	406.637	449.705	264.272	438.532	484.703	581.069	496.717	502.06	483.723	512.797	660.296	777.454	675.327	562.52	498.145	532.905	Ncoa2	nuclear receptor coactivator 2	1	13209329	13444307	-1	8171
ENSMUSG00000005891	0	0	0	0	0	0	0	0	0	0	0	0	0	0	0	0	0	0	0	0	0	0	0	0	Prl4a1	prolactin family 4, subfamily a, member 1	13	28200195	28207542	1	876
ENSMUSG00000005892	0	0	0	0	0	0	0	0	0.728739	1.23207	1.07428	0	0	0	0	0	0	0	0	0	0	0	0	0	Trh	thyrotropin releasing hormone	6	92219042	92221631	-1	1384
ENSMUSG00000005893	636.607	616.973	457.679	486.174	384.985	458.767	486.809	451.892	450.361	582.152	455.493	559.859	576.22	659.836	354.942	389.57	388.104	377.28	442.467	621.087	525.005	483.033	450.195	494.036	Nr2c2	nuclear receptor subfamily 2, group C, member 2	6	92068371	92151275	1	7647
ENSMUSG00000005897	92.2293	109.046	85.9315	104.447	103.77	92.5086	110.078	109.55	204.047	192.203	123.542	93.3099	103.946	116.214	96.528	97.0966	132.18	107.33	96.6619	84.7601	109.937	102.721	99.2294	124.788	Nr2c1	nuclear receptor subfamily 2, group C, member 1	10	93983885	94033073	1	3732
ENSMUSG00000005899	241.821	171.222	138.238	302.149	319.61	317.172	333.08	408.529	225.909	225.468	153.621	204.146	219.19	282.787	256.403	288.922	244.674	340.419	288.624	200.209	269.233	200.551	263.058	219.913	Smpd4	sphingomyelin phosphodiesterase 4	16	17437218	17462692	1	4623
ENSMUSG00000005907	83.2313	124.351	67.2507	146.723	74.7141	126.491	169.861	183.724	115.141	74.5401	82.7192	104.418	81.3488	111.049	148.814	52.1006	115.306	186.472	219.191	108.142	166.027	117.395	105.223	108.422	Pex1	peroxisomal biogenesis factor 1	5	3646066	3687232	1	4433
ENSMUSG00000005917	0	0	0	0	0	0	0.948946	0	0	0	0	0.123426	0	0	0	0	0	0	0	0	0	0	0	0	Otx1	orthodenticle homeobox 1	11	21944764	21952897	-1	2789
ENSMUSG00000005936	683.846	673.409	892.94	642.844	672.427	640.009	658.568	584.265	788.496	742.321	669.274	756.724	755.866	835.448	712.9	606.262	608.873	637.473	605.839	662.005	614.75	810.762	761.202	924.656	Kctd20	potassium channel tetramerisation domain containing 20	17	29170924	29188523	1	733
ENSMUSG00000005947	5.62374	4.78273	9.34038	3.73024	8.30157	12.2716	14.2342	11.4114	21.1334	11.0886	18.2627	9.38036	6.77906	2.58253	3.0165	2.36821	5.62469	3.25241	5.44574	2.92276	16.8271	17.1202	25.3068	12.2742	Itgae	integrin alpha E, epithelial-associated	11	72981409	73038272	1	3825
ENSMUSG00000005949	140.593	215.223	169.995	134.288	152.541	133.099	172.708	144.925	206.233	211.916	171.884	166.008	183.035	211.767	170.935	155.118	154.679	175.63	170.179	198.748	148.078	155.304	161.83	178.999	Ctns	cystinosis, nephropathic	11	73074422	73089868	-1	2570
ENSMUSG00000005950	208.078	199.918	164.391	206.406	262.537	215.224	193.585	221.382	371.657	421.983	215.929	285.237	206.761	233.719	251.375	220.243	199.677	243.931	202.854	182.673	253.528	196.882	197.793	191.273	P2rx5	purinergic receptor P2X, ligand-gated ion channel, 5	11	73051247	73063511	1	2395
ENSMUSG00000005951	29.2434	22.0006	37.3615	37.3024	29.0555	27.375	32.2642	18.2583	53.198	70.2278	49.4167	24.1915	31.6356	40.0292	25.1375	27.2344	39.3728	26.0193	28.5901	17.5366	32.5324	20.7888	37.2943	23.5255	Shpk	sedoheptulokinase	11	73090286	73115337	1	2856
ENSMUSG00000005952	1.12475	0	0	1.24341	2.07539	1.88793	0	1.14114	0	6.77637	2.14855	1.48111	1.12984	6.45632	11.0605	3.55231	2.81235	2.16828	1.36144	7.3069	1.12181	0	1.99791	0	Trpv1	transient receptor potential cation channel, subfamily V, member 1	11	73125118	73152068	1	3361
ENSMUSG00000005958	92.2293	111.916	39.2296	225.058	158.767	144.427	136.648	147.207	83.805	75.7722	79.4964	176.005	111.855	100.719	197.078	169.327	181.396	210.323	208.3	119.833	167.149	102.721	135.192	113.536	Ephb3	Eph receptor B3	16	21023505	21042055	1	4185
ENSMUSG00000005968	25.8692	17.2178	26.1531	21.138	37.357	16.0474	12.3363	12.5526	26.9634	27.1055	44.0453	12.8363	13.5581	25.8253	17.0935	4.73642	22.4988	16.2621	12.2529	10.2297	24.6797	20.7888	8.65759	14.3199	Tuft1	tuftelin 1	3	94520064	94566179	-1	2631
ENSMUSG00000005973	326.177	356.792	403.504	396.648	433.757	441.776	473.524	373.154	599.753	556.278	990.482	376.078	433.86	380.923	386.112	429.83	393.728	420.645	355.335	505.638	491.351	486.702	484.825	502.219	Rcn1	reticulocalbin 1	2	105216636	105229664	-1	2720
ENSMUSG00000005980	0	0	0	0	0	0	0	0	0	0.616034	0	0	0	0	0	0	0	0	0	0	0	0	0	0	Dnase1	deoxyribonuclease I	16	3854806	3857888	1	988
ENSMUSG00000005981	1949.19	1862.4	1888.62	1847.71	1862.66	1723.68	1616.05	1812.13	868.657	777.435	476.978	1913.84	2173.82	2077.64	1969.77	1827.07	1804.12	1872.31	1737.19	1693.74	1619.89	1616.63	1655.6	1587.46	Trap1	TNF receptor-associated protein 1	16	3857835	3895691	-1	2320
ENSMUSG00000005982	386.913	524.188	334.386	620.462	493.943	403.073	427.975	457.598	448.904	381.325	415.745	466.549	523.118	432.574	582.185	677.308	523.096	557.247	505.093	450.105	427.408	563.743	530.111	540.065	Naa60	N(alpha)-acetyltransferase 60, NatF catalytic subunit	16	3690239	3722634	1	719
ENSMUSG00000005983	20.2455	11.4786	41.0977	14.9209	11.4147	13.2155	14.2342	12.5526	28.4208	31.4177	31.154	19.2544	27.1163	15.4952	20.11	11.841	22.4988	13.0097	24.5058	11.691	11.2181	23.2345	10.6555	8.1828	1700037C18Rik	RIKEN cDNA 1700037C18 gene	16	3713043	3726553	-1	661
ENSMUSG00000005986	4.49899	1.91309	16.8127	27.3551	6.22617	4.71983	0	4.56457	13.1173	8.62447	27.9312	2.83879	6.77906	9.03885	6.033	5.92052	8.43704	7.58896	38.1202	2.92276	10.0963	7.33722	5.32775	5.11425	Ankrd13d	ankyrin repeat domain 13 family, member D	19	4320208	4333165	-1	2139
ENSMUSG00000005994	0	0.956547	0	2.48682	0	0	0.948946	0	0	0	0	0.123426	14.688	0	0	1.1841	0	3.25241	0	5.84552	2.24361	0	0	0	Tyrp1	tyrosinase-related protein 1	4	80752360	80769956	1	2623
ENSMUSG00000006005	386.913	581.58	405.372	1252.12	1345.89	931.694	850.255	1001.92	1260.72	1008.45	1213.93	663.29	477.924	401.583	1273.97	1230.28	1358.36	1334.57	997.932	916.285	917.637	1036.99	1192.75	1004.44	Tpr	translocated promoter region, nuclear basket protein	1	150268589	150325686	1	7430
ENSMUSG00000006007	0	0	0	0	0	0	0	0	0	0	0	0	0	0	0	0	0	0	0	0	0	0	0	0	Pdc	phosducin	1	150195168	150209657	1	1235
ENSMUSG00000006010	318.304	458.186	218.565	363.076	309.233	359.651	415.638	343.484	393.519	545.19	451.196	327.942	379.628	601.729	374.046	316.156	459.819	443.412	281.817	393.111	541.832	509.937	417.562	584.047	Odr4	odr4 GPCR localization factor homolog	1	150237056	150268831	-1	3273
ENSMUSG00000006014	62.9859	53.5666	72.8549	100.716	38.3947	37.7586	81.6093	62.7628	440.159	486.667	929.248	95.4081	32.7655	21.9515	35.1925	175.247	73.121	107.33	72.1561	67.2235	40.385	28.126	18.6471	48.0739	Prg4	proteoglycan 4 (megakaryocyte stimulating factor, articular superficial zone protein)	1	150325163	150341916	-1	1480
ENSMUSG00000006019	47.2394	36.3488	26.1531	79.5784	90.2795	86.8448	92.9967	85.5857	58.2992	110.27	179.404	52.456	40.6744	64.5632	91.5005	110.122	118.119	109.498	88.4933	74.5304	111.059	55.0291	75.2545	37.8454	Dhx34	DEAH (Asp-Glu-Ala-His) box polypeptide 34	7	15931072	15955962	-1	1616
ENSMUSG00000006021	213.702	232.441	368.011	198.946	242.821	197.289	164.168	195.135	84.5338	60.9873	105.279	208.096	231.618	196.272	206.128	208.402	224.988	190.808	215.107	170.981	223.239	134.516	128.532	139.108	Kptn	kaptin	7	15853820	15861441	1	1322
ENSMUSG00000006024	1007.77	995.765	1087.22	1221.03	1001.38	802.371	885.366	1078.38	1108.41	975.181	951.808	935.444	920.823	825.118	1116.11	1370.01	1044.79	1001.74	1048.31	1053.66	951.291	1017.43	829.131	828.508	Napa	N-ethylmaleimide sensitive fusion protein attachment protein alpha	7	15832383	15851900	1	2517
ENSMUSG00000006050	502.762	560.536	926.565	327.017	375.646	328.5	421.332	364.024	647.121	531.637	686.462	532.212	494.872	454.525	406.222	420.357	483.723	356.681	348.528	352.193	456.575	429.227	420.226	462.328	Sra1	steroid receptor RNA activator 1	18	36799734	36803868	-1	1979
ENSMUSG00000006056	0	0	0	0	0	0	0	0	0.728739	0	0	0	0	0	0	0	0	0	0	0	0	0	0	0	Calcoco2	calcium binding and coiled-coil domain 2	11	95990152	96002790	-1	1621
ENSMUSG00000006057	15305.6	13407	29130.8	10570.2	10501.5	9074.34	8750.23	9835.51	4839.56	3934.61	4219.75	14090	14149	13098.6	12092.1	12525.5	10214.4	11198.1	10556.6	10899	9976.22	8490.38	9347.54	8924.36	Atp5g1	ATP synthase, H+ transporting, mitochondrial F0 complex, subunit C1 (subunit 9)	11	95959678	95966496	-1	4715
ENSMUSG00000006058	272.189	283.138	435.262	292.202	283.291	238.823	268.552	229.37	251.415	257.502	405.002	299.308	286.98	258.253	255.397	264.055	305.14	272.119	219.191	265.971	263.624	337.512	271.715	291.512	Snf8	SNF8, ESCRT-II complex subunit, homolog (S. cerevisiae)	11	95925711	95938256	1	1004
ENSMUSG00000006095	443.15	367.314	638.882	345.668	291.593	367.203	327.386	341.202	306.799	410.895	826.118	434.582	311.837	307.321	349.914	429.83	296.702	336.083	261.396	327.349	344.394	299.603	350.3	247.53	Tbcb	tubulin folding cofactor B	7	29923556	29931697	-1	1416
ENSMUSG00000006127	511.76	479.23	485.7	519.746	521.961	406.849	495.35	450.751	529.794	539.03	529.618	469.018	473.405	479.059	503.756	438.119	486.536	467.263	422.045	529.02	389.267	364.415	436.876	471.534	Inpp5k	inositol polyphosphate 5-phosphatase K	11	75521814	75539697	1	2679
ENSMUSG00000006134	655.728	640.886	640.75	634.14	573.846	675.879	627.253	617.358	695.217	698.582	358.808	635.89	625.934	610.768	535.932	573.107	493.567	598.444	616.73	681.003	627.089	660.35	631.338	752.817	Crkl	v-crk avian sarcoma virus CT10 oncogene homolog-like	16	17269851	17305298	1	5042
ENSMUSG00000006143	0	0	0	0	0	0	0	0	0	0	0	0	0	0	0	0	0	0	0	0	0	0	0	0	Upk3bl	uroplakin 3B-like	5	136083346	136093180	1	677
ENSMUSG00000006154	65.2353	40.175	5.60423	36.0589	112.071	17.9353	32.2642	23.964	13.8461	24.0253	97.7591	25.5491	44.0639	63.272	68.374	98.2807	59.0593	140.938	50.3731	121.295	100.963	24.4574	28.6367	14.3199	Eps8l1	EPS8-like 1	7	4463673	4483486	1	710
ENSMUSG00000006169	728.836	748.019	508.117	721.179	724.312	739.125	689.884	760.001	1045.74	1114.41	580.109	703.404	707.282	814.788	674.691	736.513	655.277	787.084	826.391	748.227	795.36	753.288	736.562	707.812	Clint1	clathrin interactor 1	11	45742791	45801452	1	3452
ENSMUSG00000006179	2.24949	0	0	0	0	0	1.89789	0	1.45748	8.62447	11.817	0.370277	0	0	0	1.1841	0	0	0	0	0	0	0.665969	19.4341	Prss16	protease, serine 16 (thymus)	13	22186343	22193912	-1	2155
ENSMUSG00000006191	215.952	189.396	240.982	201.433	206.501	173.69	191.687	187.147	103.481	86.8608	85.942	175.265	230.488	206.602	169.93	172.879	158.898	187.556	181.071	184.134	158.175	166.31	158.501	186.159	Cdkal1	CDK5 regulatory subunit associated protein 1-like 1	13	29375729	30039657	-1	3372
ENSMUSG00000006200	0	0	0	0	0	0	0	0	0	0	2.14855	0	0	0	0	0	1.40617	0	0	0	0	0	0	0	Rhox6	reproductive homeobox 6	X	36915787	36918734	1	1010
ENSMUSG00000006204	3.37424	7.65237	14.9446	7.46047	3.11309	6.60776	15.1831	3.42343	22.5909	20.3291	21.4855	6.17129	2.25969	3.87379	4.022	3.55231	4.21852	3.25241	9.53005	4.38414	15.7053	7.33722	5.99372	3.06855	Cdcp3	CUB domain containing protein 3	7	130776131	130908180	1	2928
ENSMUSG00000006205	1193.36	1201.42	1315.13	1121.56	1114.49	950.573	1037.2	1071.53	604.854	580.92	525.321	881.384	975.055	942.623	1251.85	1109.51	961.822	1302.05	1173.56	1188.1	940.073	1090.8	1025.59	1103.65	Htra1	HtrA serine peptidase 1	7	130537841	130587390	1	1572
ENSMUSG00000006215	130.471	100.437	72.8549	180.295	173.295	195.401	166.066	216.817	203.318	195.899	298.649	172.796	137.841	151.078	322.766	191.825	213.738	268.866	142.951	188.518	195.194	94.161	133.86	73.6452	Zbtb17	zinc finger and BTB domain containing 17	4	141171965	141195241	1	2722
ENSMUSG00000006216	13.497	21.044	9.34038	68.3876	22.8293	11.3276	33.2131	22.8228	23.3197	17.2489	25.7826	25.796	12.4283	11.6214	23.1265	9.47284	37.9667	9.75724	5.44574	10.2297	2.24361	6.11435	17.9812	4.0914	Clcnkb	chloride channel, voltage-sensitive Kb	4	141131664	141143325	-1	453
ENSMUSG00000006218	0	0.956547	5.60423	1.24341	2.07539	4.71983	2.84684	5.70571	1.45748	2.46413	2.14855	3.94963	1.12984	5.16506	3.0165	5.92052	0	3.25241	1.36144	4.38414	0	2.44574	1.99791	0	Fam131c	family with sequence similarity 131, member C	4	141095531	141111486	1	1433
ENSMUSG00000006219	2852.36	2688.85	1163.81	3476.58	3434.77	2815.85	2668.44	3014.9	1211.89	990.582	711.17	2213.02	2571.52	2632.89	3557.46	3631.65	3152.64	3733.77	3372.28	2648.02	2233.52	2261.09	2304.92	2326.98	Fblim1	filamin binding LIM protein 1	4	141303373	141333407	-1	3101
ENSMUSG00000006221	16591.1	19226.6	6097.4	24547.4	20217.4	18259.1	17881	20061.3	23610.4	25046.1	12820.4	22029.8	18248.1	19332.8	25043	28978.6	28262.7	20102.1	19218	15256.8	17575.3	17566.5	18480	16914.9	Hspb7	heat shock protein family, member 7 (cardiovascular)	4	141148090	141152622	1	2769
ENSMUSG00000006235	14.6217	11.4786	22.4169	17.4078	12.4523	6.60776	8.54051	7.988	5.82992	7.3924	9.66848	20.4887	12.4283	27.1166	20.11	14.2093	21.0926	7.58896	9.53005	10.2297	6.73083	9.78296	12.6534	9.20565	Epor	erythropoietin receptor	9	21870193	21874802	-1	1761
ENSMUSG00000006241	39.3662	23.9137	39.2296	57.1969	34.244	34.9267	28.4684	26.2463	16.761	12.9367	15.0399	33.325	28.2461	42.6117	42.231	24.8662	33.7481	36.8607	19.0601	27.7662	28.0451	18.343	27.3047	36.8226	Ccdc159	coiled-coil domain containing 159	9	21838767	21847168	1	1531
ENSMUSG00000006262	796.321	789.151	1001.29	376.754	350.741	449.328	506.737	578.559	741.857	722.608	345.917	735.124	588.649	680.496	397.173	362.336	386.698	348.008	445.189	499.792	529.492	556.406	406.241	559.499	Mob1b	MOB kinase activator 1B	5	88868714	88912079	1	6258
ENSMUSG00000006269	0	0	0	0	0	0	0	0	0	0	0	0.246852	0	0	0	0	0	0	0	0	0	0	0.665969	0	Atp6v1b1	ATPase, H+ transporting, lysosomal V1 subunit B1	6	83719972	83735837	1	1999
ENSMUSG00000006270	0	0	0	0	0	0	0	0	0	0	0	0	0	0	0	0	0	0	0	0	0	0	0	0	Vax1	ventral anterior homeobox 1	19	59154619	59158488	-1	1044
ENSMUSG00000006273	1538.65	1460.65	3220.56	1150.16	1084.39	1048.75	1133.04	1181.08	1874.32	1828.39	1302.02	1689.58	1558.05	1460.42	1147.28	1128.45	1164.31	1173.04	1144.97	1248.02	1258.67	1310.92	1164.78	1301.06	Atp6v1b2	ATPase, H+ transporting, lysosomal V1 subunit B2	8	69541298	69566363	1	2825
ENSMUSG00000006276	348.672	363.488	97.1399	552.075	555.167	432.336	432.719	505.526	348.337	336.354	338.397	335.101	318.616	410.622	510.794	493.772	569.5	508.461	573.164	476.41	408.337	403.547	452.859	372.317	Eps15l1	epidermal growth factor receptor pathway substrate 15-like 1	8	73094843	73175304	-1	3129
ENSMUSG00000006281	164.213	152.091	196.148	175.321	201.313	287.91	160.372	267.027	596.838	754.641	1550.18	191.187	73.4399	184.651	176.968	325.629	277.016	239.594	145.674	182.673	142.469	199.328	329.655	217.867	Tep1	telomerase associated protein 1	14	51061516	51108017	-1	8171
ENSMUSG00000006288	166.463	177.918	190.544	139.262	145.277	202.953	182.198	154.054	168.339	146.616	189.072	174.154	157.048	163.991	120.66	103.017	151.867	145.274	189.24	159.29	154.809	172.425	155.837	159.565	Ttc5	tetratricopeptide repeat domain 5	14	51002872	51022976	-1	1842
ENSMUSG00000006289	611.863	643.756	1507.54	534.667	534.413	471.039	432.719	495.256	233.925	226.7	392.111	699.824	620.284	547.496	545.987	592.052	466.849	415.225	499.647	457.412	435.261	410.884	431.548	533.928	Osgep	O-sialoglycoprotein endopeptidase	14	51143935	51162350	-1	2004
ENSMUSG00000006299	1509.41	1411.86	2329.49	1267.04	1180.9	1176.18	1196.62	1219.88	1051.57	1082.37	1029.16	1587.75	1528.68	1351.95	1439.88	1390.14	1227.59	1219.65	1104.12	1097.5	1198.09	1142.16	1138.81	1089.33	Aamp	angio-associated migratory protein	1	74318999	74323897	-1	1817
ENSMUSG00000006301	925.667	863.762	1294.58	1020.84	909.021	987.388	937.558	1055.56	2256.18	2149.34	1472.83	1002.59	1016.86	888.39	1033.65	1059.77	1011.04	961.63	845.452	927.977	1039.91	1068.79	1093.52	1075.01	Tmbim1	transmembrane BAX inhibitor motif containing 1	1	74327406	74344781	-1	2378
ENSMUSG00000006304	1434.05	1388.91	1841.92	1451.06	1426.83	1443.32	1434.81	1468.65	2778.68	2638.47	3060.61	1420.01	1419.08	1167.3	1391.61	1416.19	1375.24	1325.9	1509.83	1474.53	1275.49	1905.23	1769.48	1826.81	Arpc2	actin related protein 2/3 complex, subunit 2	1	74275243	74307368	1	310
ENSMUSG00000006307	143.968	79.3934	72.8549	384.214	212.728	275.638	227.747	172.312	145.748	248.878	268.569	102.197	96.0367	112.34	426.332	355.231	433.101	234.174	304.962	170.981	153.687	155.304	154.505	105.354	Kmt2b	lysine (K)-specific methyltransferase 2B	7	30268283	30288151	-1	8469
ENSMUSG00000006310	0	0	1.86808	1.24341	1.0377	0	2.84684	0	1.45748	0.616034	0	0	0	0	4.022	0	0	0	1.36144	0	0	0	0	2.0457	Zbtb32	zinc finger and BTB domain containing 32	7	30289106	30298334	-1	1775
ENSMUSG00000006311	0	0	0	0	0	0	0	0	0	0	0	0	0	0	0	0	0	0	0	0	0	0	0	0	Etv2	ets variant 2	7	30333041	30335277	-1	1048
ENSMUSG00000006313	4.49899	3.82619	5.60423	3.73024	4.15078	3.77586	2.84684	5.70571	3.6437	14.1688	5.37138	2.83879	3.38953	10.3301	9.0495	5.92052	9.84321	4.33655	1.36144	2.92276	2.24361	3.66861	3.99581	1.02285	Upk1a	uroplakin 1A	7	30302517	30312272	-1	1421
ENSMUSG00000006315	1252.97	986.199	3078.59	698.797	774.121	626.793	721.199	700.661	601.21	558.743	674.645	1228.46	1159.22	1023.97	858.697	940.179	715.742	756.728	790.994	789.145	686.545	701.927	731.9	832.6	Tmem147	transmembrane protein 147	7	30427126	30428965	-1	605
ENSMUSG00000006333	4189.68	4266.2	9689.71	3681.74	3769.95	4136.46	3831.84	4265.59	4062.72	4899.93	7192.27	4475.54	4165.73	3946.1	3784.7	3893.34	3948.53	3719.68	3332.79	3700.22	3783.85	3759.1	4108.36	3418.36	Rps9	ribosomal protein S9	7	3706992	3709896	1	751
ENSMUSG00000006335	123.722	139.656	211.093	129.315	108.958	84.0129	89.2009	124.385	94.7361	109.038	104.205	120.34	115.244	140.748	125.688	143.277	116.712	68.3007	77.6018	90.6056	106.572	107.613	116.545	91.0336	Tfpt	TCF3 (E2A) fusion partner	7	3623323	3632928	-1	1091
ENSMUSG00000006342	21.3702	22.0006	14.9446	47.2496	47.734	41.5345	46.4983	31.952	78.7039	70.8439	121.393	20.859	25.9864	15.4952	80.44	61.5734	61.8716	39.029	42.2045	46.7642	33.6542	89.2695	63.267	52.1653	Susd2	sushi domain containing 2	10	75472540	75479842	-1	3151
ENSMUSG00000006344	84.3561	132.003	145.71	126.828	125.561	192.569	121.465	91.2914	90.3637	75.1561	168.661	114.663	106.205	102.01	115.633	165.775	95.6198	122.508	78.9633	77.4532	122.277	80.7094	158.501	121.719	Ggt5	gamma-glutamyltransferase 5	10	75425174	75453034	1	2875
ENSMUSG00000006345	0	0	0	0	0	0	0	2.28228	2.91496	0	9.66848	0.493703	0	0	2.011	0	0	0	0	0	0	0	1.33194	0	Ggt1	gamma-glutamyltransferase 1	10	75397438	75422034	1	2140
ENSMUSG00000006356	9738.06	8507.52	12818.7	9651.36	9863.3	9777.6	8570.88	9211.3	5297.94	4789.66	4663.43	8898.38	9330.25	9299.69	12075.1	11809.1	10564.6	10587.7	8089.65	7653.25	7879.56	6752.69	8606.31	5706.48	Crip2	cysteine rich protein 2	12	113103856	113109126	1	1439
ENSMUSG00000006360	463.396	449.577	919.093	364.32	436.87	471.039	512.431	367.448	784.124	744.785	1805.86	528.139	471.145	362.845	430.354	476.01	442.944	344.756	417.961	491.024	590.07	542.954	598.04	441.871	Crip1	cysteine-rich protein 1 (intestinal)	12	113109936	113117499	1	552
ENSMUSG00000006362	50.6136	57.3928	20.5488	237.492	226.218	203.897	130.955	125.526	45.1818	74.5401	114.947	68.6247	114.114	100.719	208.139	304.315	230.612	268.866	198.77	113.988	141.348	100.275	95.8995	59.3253	Cbfa2t3	CBFA2/RUNX1 translocation partner 3	8	123351880	123425848	-1	7645
ENSMUSG00000006369	954.911	1096.2	990.08	1186.21	1370.8	1275.3	1583.79	957.418	346.151	404.734	370.625	799.305	895.966	924.545	1219.67	1429.21	1311.96	1402.87	955.728	1003.97	1710.75	797.311	855.77	657.692	Fbln1	fibulin 1	15	85090150	85170736	1	3659
ENSMUSG00000006373	275.563	308.965	474.491	264.847	267.726	271.862	313.152	279.58	376.03	498.987	596.223	296.098	245.176	253.088	265.452	262.871	279.828	295.97	225.998	325.888	319.715	364.415	294.358	314.015	Pgrmc1	progesterone receptor membrane component 1	X	35861859	35869732	1	1857
ENSMUSG00000006378	221.575	227.658	425.921	181.538	121.41	140.651	119.567	125.526	33.522	37.5781	22.5598	238.088	254.215	231.136	151.831	162.222	170.147	155.032	176.987	175.366	181.733	96.6067	142.517	116.605	Gcat	glycine C-acetyltransferase (2-amino-3-ketobutyrate-coenzyme A ligase)	15	78915074	78922553	1	2370
ENSMUSG00000006386	1051.64	1056.03	584.708	665.225	769.97	693.815	688.935	629.911	400.807	292.616	351.288	994.195	854.162	977.487	706.867	536.399	715.742	750.223	710.669	716.076	720.199	846.226	832.461	743.612	Tek	TEK receptor tyrosine kinase	4	94627526	94763213	1	4549
ENSMUSG00000006389	0	0.956547	0	0	2.07539	0	1.89789	0	1.45748	1.23207	1.07428	2.09824	4.51938	3.87379	0	3.55231	1.40617	3.25241	0	0	3.36542	0	0.665969	3.06855	Mpl	myeloproliferative leukemia virus oncogene	4	118299612	118314710	-1	2934
ENSMUSG00000006390	163.088	179.831	184.939	206.406	228.293	226.552	213.513	193.994	472.952	328.962	559.698	151.197	146.88	171.738	267.463	210.771	253.111	210.323	178.348	141.754	212.021	282.483	290.362	227.073	Elovl1	elongation of very long chain fatty acids (FEN1/Elo2, SUR4/Elo3, yeast)-like 1	4	118285290	118290150	1	1811
ENSMUSG00000006392	201.33	165.483	278.343	213.867	202.351	194.457	159.423	203.123	315.544	328.346	310.466	192.915	207.891	180.777	214.172	176.432	181.396	245.015	178.348	207.516	178.367	195.659	212.444	227.073	Med8	mediator complex subunit 8	4	118266534	118272979	1	1134
ENSMUSG00000006395	13.497	24.8702	31.7573	18.6512	21.7916	22.6552	23.7236	11.4114	65.5866	97.3333	146.101	18.3904	21.467	16.7864	20.11	14.2093	25.3111	22.7669	16.3372	18.9979	14.5835	12.2287	30.6346	23.5255	Hyi	hydroxypyruvate isomerase (putative)	4	118217187	118219941	1	936
ENSMUSG00000006398	12.3722	15.3047	29.8892	14.9209	58.111	33.0388	57.8857	30.8108	59.0279	78.2363	75.1993	13.0831	9.03875	15.4952	30.165	18.9457	19.6864	20.5986	16.3372	26.3048	39.2632	55.0291	61.2691	92.0565	Cdc20	cell division cycle 20	4	118290098	118294549	-1	1793
ENSMUSG00000006403	4.49899	0.956547	1.86808	3.73024	30.0932	78.3491	52.192	36.5166	159.594	85.6287	104.205	3.20907	3.38953	2.58253	7.0385	7.10463	5.62469	36.8607	20.4215	26.3048	28.0451	64.8121	70.5927	52.1653	Adamts4	a disintegrin-like and metallopeptidase (reprolysin type) with thrombospondin type 1 motif, 4	1	171077990	171088206	1	4389
ENSMUSG00000006411	5.62374	10.522	5.60423	12.4341	17.6408	23.5991	18.03	20.5406	48.8255	66.5316	83.7935	7.52897	4.51938	5.16506	13.0715	13.0252	5.62469	10.8414	10.8915	5.84552	10.0963	20.7888	23.9749	15.3427	Nectin4	nectin cell adhesion molecule 4	1	171197667	171216166	1	3201
ENSMUSG00000006412	493.764	514.622	741.626	406.596	445.171	396.466	335.927	374.295	432.143	465.722	515.652	498.27	497.131	442.904	486.662	452.328	407.79	358.85	430.214	486.64	329.811	383.981	493.483	421.414	Pfdn2	prefoldin 2	1	171173238	171186822	1	1735
ENSMUSG00000006418	1256.34	1169.86	2521.9	1148.91	1092.69	1000.6	998.291	1003.06	1014.41	993.046	919.58	1214.02	1138.88	1304.18	1049.74	1011.23	996.977	1047.28	1038.78	1110.65	1099.37	972.181	1097.52	1153.77	Rnf114	ring finger protein 114	2	167334565	167358093	1	3001
ENSMUSG00000006423	328.426	323.313	515.589	269.82	271.876	295.461	292.275	306.967	233.925	236.557	189.072	346.95	366.069	347.35	250.37	281.817	284.047	303.559	285.901	265.971	298.4	286.151	301.018	350.837	C330007P06Rik	RIKEN cDNA C330007P06 gene	X	36087390	36137764	-1	3467
ENSMUSG00000006435	17.996	6.69583	9.34038	13.6775	4.15078	9.43966	17.081	21.6817	29.1496	34.4979	61.2337	19.131	19.2073	18.0777	11.0605	27.2344	29.5296	19.5145	9.53005	16.0752	8.97445	3.66861	9.98953	12.2742	Neurl1a	neuralized E3 ubiquitin protein ligase 1A	19	47167259	47247880	1	4158
ENSMUSG00000006442	114.724	105.22	84.0634	116.881	84.0534	117.996	89.2009	96.9971	203.318	252.574	277.163	114.539	101.686	80.0584	124.682	161.038	95.6198	131.181	99.3848	73.069	85.2572	103.944	93.2356	94.1022	Srm	spermidine synthase	4	148675960	148679450	1	1338
ENSMUSG00000006445	86.6056	75.5672	28.0211	216.354	236.595	223.72	204.972	162.042	163.238	142.304	201.964	90.2243	77.9592	73.6021	264.447	214.323	189.833	185.388	144.312	184.134	162.662	158.973	181.809	114.559	Epha2	Eph receptor A2	4	141028551	141056695	1	3913
ENSMUSG00000006456	193.457	110.003	134.501	128.071	173.295	186.905	174.606	154.054	117.327	121.975	88.0906	146.753	135.581	135.583	177.974	169.327	143.43	148.527	136.144	131.524	176.124	155.304	152.507	140.13	Rbm14	RNA binding motif protein 14	19	4850597	4861662	-1	3165
ENSMUSG00000006457	0	0	0	0	1.0377	0	4.74473	0	2.91496	4.31224	7.51993	1.35768	1.12984	2.58253	1.0055	3.55231	4.21852	0	0	4.38414	3.36542	6.11435	0.665969	1.02285	Actn3	actinin alpha 3	19	4911244	4927937	-1	2887
ENSMUSG00000006462	19.1207	22.0006	24.285	14.9209	12.4523	13.2155	12.3363	14.8349	26.2346	39.4262	31.154	19.0076	21.467	16.7864	18.099	30.7867	11.2494	16.2621	9.53005	11.691	16.8271	17.1202	18.6471	10.2285	A530013C23Rik	RIKEN cDNA A530013C23 gene	2	167533097	167571092	1	3489
ENSMUSG00000006463	68.6096	46.8708	70.9869	44.7628	49.8094	33.9828	55.0389	37.6577	64.1291	48.6667	83.7935	65.4157	54.2325	46.4855	38.209	40.2596	42.1852	33.6083	55.8189	36.5345	58.3339	61.1435	51.9456	49.0968	Zdhhc24	zinc finger, DHHC domain containing 24	19	4928696	4935425	1	2269
ENSMUSG00000006464	47.2394	40.175	14.9446	72.1179	54.9979	68.9095	60.7325	54.7748	41.5382	54.211	24.7083	43.0756	30.5058	43.903	55.3025	43.8119	28.1235	58.5434	62.626	81.8373	71.7956	58.6977	43.288	63.4167	Bbs1	Bardet-Biedl syndrome 1 (human)	19	4936906	4956656	-1	5602
ENSMUSG00000006469	0	0	0	0	0	0.943966	0	0	0	0	0	0	0	0	0	0	0	0	0	0	0	0	0	0	Slc34a3	solute carrier family 34 (sodium phosphate), member 3	2	25118910	25124376	-1	2183
ENSMUSG00000006471	127.096	86.0892	63.5146	161.644	130.75	154.81	134.75	156.337	193.116	248.878	161.141	115.527	151.399	154.952	160.88	139.724	144.836	146.359	232.805	109.604	171.636	207.888	200.457	109.445	Ndor1	NADPH dependent diflavin oxidoreductase 1	2	25134833	25146034	-1	4517
ENSMUSG00000006476	95.6035	92.785	50.438	128.071	244.896	151.034	172.708	140.361	133.359	142.304	210.558	121.698	101.686	89.0972	181.996	178.8	167.335	200.565	196.047	125.679	116.668	132.07	136.524	79.7823	Nsmf	NMDA receptor synaptonuclear signaling and neuronal migration factor	2	24944367	24952893	1	2957
ENSMUSG00000006488	0	0	0	0	0	0	0	0	0	0	0	0	0	0	0	0	0	0	0	0	0	0	0	0	Prl7a1	prolactin family 7, subfamily a, member 1	13	27817349	27826476	-1	928
ENSMUSG00000006490	0	0	0	0	0	0	0	0	0	0	0	0	0	0	0	0	0	0	0	0	0	0	0	0	Prl8a9	prolactin family8, subfamily a, member 9	13	27741978	27748589	-1	942
ENSMUSG00000006494	3622.81	3566.96	2835.74	2550.24	2238.31	2424.1	2339.15	2662.29	1238.13	1225.91	443.676	3723.88	3900.22	3749.83	2324.72	2259.27	2480.49	2328.73	2710.62	2734.24	2381.59	2675.64	2579.96	2846.59	Pdk1	pyruvate dehydrogenase kinase, isoenzyme 1	2	71703568	71734202	1	5185
ENSMUSG00000006498	458.897	522.274	298.892	697.554	655.824	661.72	634.845	473.574	726.553	582.152	975.442	412.736	534.416	432.574	698.823	727.04	582.156	600.612	506.454	685.387	630.455	766.739	814.48	569.727	Ptbp1	polypyrimidine tract binding protein 1	10	79690261	79700605	1	3110
ENSMUSG00000006517	52.8631	54.5232	63.5146	55.9535	47.734	60.4138	47.4473	43.3634	43.7244	56.6751	79.4964	48.0126	42.9341	60.6894	62.341	55.6529	50.6222	67.2165	61.2646	59.9166	53.8467	46.469	51.2796	26.5941	Mvd	mevalonate (diphospho) decarboxylase	8	123160340	123170161	-1	1833
ENSMUSG00000006519	273.314	241.05	573.499	246.196	267.726	357.763	289.428	311.532	513.761	654.844	1724.21	234.139	255.345	213.059	322.766	277.08	246.08	254.772	216.468	220.668	255.772	289.82	309.01	238.324	Cyba	cytochrome b-245, alpha polypeptide	8	123151515	123159669	-1	638
ENSMUSG00000006522	1.12475	0	1.86808	0	0	4.71983	9.48946	1.14114	9.47361	4.31224	5.37138	0.987406	4.51938	6.45632	2.011	1.1841	1.40617	1.08414	2.72287	0	10.0963	0	2.66388	1.02285	Itih3	inter-alpha trypsin inhibitor, heavy chain 3	14	30630529	30645717	-1	2992
ENSMUSG00000006526	96.7283	114.786	177.467	135.532	153.579	137.819	145.189	109.55	106.396	127.519	204.112	128.239	185.294	85.2234	171.941	144.461	151.867	119.255	119.806	153.445	179.489	141.853	153.839	78.7594	Stimate	STIM activating enhancer	14	30547547	30599167	1	3742
ENSMUSG00000006527	187.833	232.441	151.314	186.512	216.878	239.767	163.219	252.192	237.569	283.992	157.919	188.841	227.099	237.593	125.688	139.724	129.368	211.407	191.962	160.752	209.778	196.882	218.438	203.547	Sfmbt1	Scm-like with four mbt domains 1	14	30436806	30544678	1	2936
ENSMUSG00000006529	0	0	0	0	0	0	3.79578	0	1.45748	0	0	0	0	0	0	0	0	0	0	0	0	0	0.665969	0	Itih1	inter-alpha trypsin inhibitor, heavy chain 1	14	30651137	30665246	-1	3077
ENSMUSG00000006538	0	0.956547	0	2.48682	1.0377	0.943966	0.948946	1.14114	2.18622	1.23207	2.14855	0.987406	0	0	2.011	4.73642	1.40617	5.42069	0	2.92276	0	1.22287	1.99791	0	Ihh	Indian hedgehog	1	74984474	74990831	-1	2468
ENSMUSG00000006542	23.6197	22.0006	7.4723	31.0853	42.5455	26.431	37.9578	36.5166	43.7244	36.346	35.4511	36.6575	36.155	21.9515	47.2585	21.3139	39.3728	31.44	36.7588	24.8435	34.776	23.2345	39.2922	26.5941	Prkag3	protein kinase, AMP-activated, gamma 3 non-catalytic subunit	1	74778081	74788380	-1	2832
ENSMUSG00000006546	0	0	0	0	0	0	0	0	0	0.616034	0	0	0	0	0	0	0	0	0	0	0	0	0	0	Cryba2	crystallin, beta A2	1	74929093	74932302	-1	720
ENSMUSG00000006567	0	0	1.86808	2.48682	0	2.8319	0	0	0	3.6962	0	0.493703	1.12984	0	0	2.36821	0	2.16828	2.72287	1.46138	1.12181	1.22287	1.99791	0	Atp7b	ATPase, Cu++ transporting, beta polypeptide	8	22482801	22550321	-1	6505
ENSMUSG00000006570	0	0	0	0	0	0	0	0	0	0	0	0	0	0	0	0	0	0	0	0	0	0	0	0	Defb2	defensin beta 2	8	22329942	22333498	1	305
ENSMUSG00000006574	17.996	32.5226	26.1531	9.94729	24.9047	15.1034	32.2642	11.4114	13.1173	6.77637	12.8913	24.1915	6.77906	14.2039	14.077	29.6026	23.9049	33.6083	20.4215	30.689	23.5579	6.11435	7.99163	7.15995	Slc4a1	solute carrier family 4 (anion exchanger), member 1	11	102239650	102257029	-1	4545
ENSMUSG00000006575	1.12475	0	0	0	0	0	0	2.28228	3.6437	4.92827	7.51993	0.246852	0	0	7.0385	1.1841	1.40617	0	1.36144	0	1.12181	2.44574	2.66388	0	Rundc3a	RUN domain containing 3A	11	102284229	102293381	1	1861
ENSMUSG00000006576	2714.02	2736.68	1604.68	3108.53	2854.7	3095.26	2599.16	3180.36	1277.48	1230.22	608.04	2346.45	2966.97	2742.65	3628.85	3301.28	3331.22	3219.89	2386.6	2021.09	2706.92	1760.93	2337.55	1719.41	Slc4a3	solute carrier family 4 (anion exchanger), member 3	1	75522910	75538816	1	7182
ENSMUSG00000006585	14.6217	6.69583	7.4723	37.3024	34.244	19.8233	51.2431	13.6937	45.9106	32.0338	81.6449	9.25693	5.64922	10.3301	17.0935	18.9457	26.7173	29.2717	16.3372	13.1524	22.4361	19.5659	25.3068	21.4798	Cdt1	chromatin licensing and DNA replication factor 1	8	123294754	123300293	1	2189
ENSMUSG00000006586	35.9919	44.9577	13.0765	49.7365	47.734	50.9741	41.7536	36.5166	24.7771	43.7384	17.1884	33.6952	47.4534	36.1554	35.1925	23.6821	29.5296	34.6924	49.0117	54.0711	67.3083	34.2403	34.6304	34.7769	Runx1t1	RUNX1 translocation partner 1	4	13743436	13893649	1	5783
ENSMUSG00000006587	48.3641	39.2184	67.2507	87.0388	20.7539	40.5905	45.5494	61.6217	5.10118	3.08017	1.07428	28.5114	42.9341	58.1069	58.319	49.7324	68.9025	34.6924	53.096	37.9959	26.9233	11.0058	15.3173	16.3656	Snai3	snail family zinc finger 3	8	123180947	123187472	-1	1628
ENSMUSG00000006589	173.211	154.961	310.101	136.775	150.466	177.466	155.627	162.042	286.395	327.114	571.515	201.801	134.451	151.078	158.869	177.616	126.556	127.928	164.734	121.295	209.778	154.082	163.828	103.308	Aprt	adenine phosphoribosyl transferase	8	123301374	123303648	-1	560
ENSMUSG00000006599	220.45	257.311	80.3273	257.386	246.972	207.672	194.534	255.616	448.904	545.19	364.179	246.975	196.593	258.253	232.271	232.085	255.923	196.229	224.637	208.977	264.746	272.7	297.022	281.284	Gtf2h1	general transcription factor II H, polypeptide 1	7	46445527	46473224	1	2736
ENSMUSG00000006611	578.12	691.583	1145.13	513.529	484.604	589.978	448.851	457.598	822.747	638.827	748.77	631.817	753.606	583.651	644.526	529.295	580.749	534.48	507.815	510.022	526.127	649.344	555.418	531.882	Hfe	homeostatic iron regulator	13	23886017	23894837	-1	2458
ENSMUSG00000006638	26.9939	18.1744	39.2296	14.9209	32.1686	19.8233	13.2852	22.8228	40.8094	40.6582	19.337	18.8841	35.0252	21.9515	39.2145	36.7072	47.8099	10.8414	29.9516	11.691	23.5579	29.3489	38.6262	21.4798	Abhd1	abhydrolase domain containing 1	5	31107410	31112435	1	1352
ENSMUSG00000006641	394.786	317.573	438.998	198.946	155.654	141.595	193.585	171.171	110.768	71.4599	42.971	272.277	370.589	307.321	286.568	254.583	261.548	247.183	253.227	162.213	227.727	220.117	174.484	182.067	Slc5a6	solute carrier family 5 (sodium-dependent vitamin transporter), member 6	5	31193380	31206268	-1	3248
ENSMUSG00000006642	15.7465	26.7833	22.4169	21.138	23.867	20.7672	23.7236	15.976	19.676	25.8734	24.7083	28.8816	23.7267	25.8253	24.132	9.47284	23.9049	13.0097	17.6987	7.3069	20.1925	7.33722	15.3173	8.1828	Tcf23	transcription factor 23	5	31126006	31134362	1	4116
ENSMUSG00000006649	0	0	0	0	0	0	0	0	0	0	0	0	0	0	0	0	0	0	0	0	0	0	0	0	Nphs1	nephrosis 1, nephrin	7	30157740	30186648	1	3877
ENSMUSG00000006651	26.9939	21.044	26.1531	34.8155	30.0932	33.0388	30.3663	19.3994	25.5059	22.1772	39.7482	23.9446	21.467	10.3301	40.22	34.339	33.7481	37.9448	32.6745	27.7662	68.4302	42.8004	32.6325	29.6626	Aplp1	amyloid beta (A4) precursor-like protein 1	7	30134407	30144960	-1	2343
ENSMUSG00000006673	466.77	616.016	369.879	588.134	718.085	646.616	586.448	618.499	707.606	722.608	705.799	592.197	508.43	513.923	604.306	735.329	614.498	517.134	566.357	543.633	511.543	475.696	580.059	518.585	Qrich1	glutamine-rich 1	9	108394005	108437362	1	1085
ENSMUSG00000006675	113.599	107.133	99.008	140.506	128.674	138.763	138.546	98.1382	45.9106	58.5232	36.5254	107.874	114.114	148.495	148.814	193.009	151.867	150.695	111.638	138.831	135.739	66.035	89.2398	63.4167	P4htm	prolyl 4-hydroxylase, transmembrane (endoplasmic reticulum)	9	108456061	108474866	-1	1841
ENSMUSG00000006676	1078.63	1099.07	381.087	1919.83	1690.41	1738.78	1503.13	1480.06	1273.11	1546.24	892.723	1242.53	1206.67	1300.3	1873.25	1701.56	1565.07	1538.39	1482.6	1366.39	1636.71	1205.75	1545.05	904.199	Usp19	ubiquitin specific peptidase 19	9	108367801	108379536	1	4791
ENSMUSG00000006678	88.855	116.699	127.029	85.7954	68.4879	76.4612	92.0477	81.0211	66.3153	47.4346	58.0109	75.2897	106.205	91.6798	79.4345	88.8079	68.9025	63.9641	111.638	94.9897	51.6031	119.841	95.8995	128.879	Pola1	polymerase (DNA directed), alpha 1	X	92348373	92675761	-1	5346
ENSMUSG00000006699	2817.49	2712.77	7139.78	2072.77	2298.5	2231.53	2414.12	2116.82	3298.27	2809.73	3792.19	2631.19	2650.61	2258.42	2233.22	2271.11	2055.82	2033.84	2213.69	2399.59	2250.34	3080.41	2609.27	2983.65	Cdc42	cell division cycle 42	4	137047007	137085031	-1	2108
ENSMUSG00000006705	130.471	111.916	59.7784	174.078	139.051	249.207	123.363	149.49	131.173	160.785	112.799	140.459	184.165	246.631	132.726	153.934	151.867	145.274	204.215	109.604	178.367	240.905	218.438	178.999	Pknox1	Pbx/knotted 1 homeobox	17	31783708	31826667	1	4252
ENSMUSG00000006711	0	0	0	0	0	0	0	0	0	0.616034	0	0.123426	0	0	0	0	0	0	1.36144	0	3.36542	0	0	0	D130043K22Rik	RIKEN cDNA D130043K22 gene	13	25029118	25085253	1	4827
ENSMUSG00000006715	615.237	574.884	1260.95	405.352	338.289	280.358	298.918	358.319	188.744	108.422	157.919	664.771	552.494	459.69	439.404	403.78	499.191	361.018	409.792	396.034	316.349	317.946	320.997	478.694	Gmnn	geminin	13	24935828	24945906	-1	1127
ENSMUSG00000006717	3176.29	2894.51	5378.19	2236.9	2038.03	1927.58	1909.28	2226.37	1294.24	930.211	1225.75	3228.32	3032.5	2919.55	2337.79	2599.11	2231.6	2172.61	2596.26	2313.37	1968.77	2073.99	2121.78	2393.47	Acot13	acyl-CoA thioesterase 13	13	25001931	25015523	-1	721
ENSMUSG00000006720	5.62374	2.86964	9.34038	22.3814	6.22617	6.60776	6.64262	5.70571	16.0323	8.62447	2.14855	4.07305	9.03875	16.7864	11.0605	16.5775	7.03086	8.6731	9.53005	5.84552	8.97445	7.33722	7.32566	7.15995	Zfp184	zinc finger protein 184 (Kruppel-like)	13	22129264	22144949	1	2703
ENSMUSG00000006724	1.12475	0	0	6.21706	1.0377	0	2.84684	4.56457	13.1173	30.8017	11.817	0.493703	2.25969	2.58253	2.011	2.36821	0	2.16828	0	0	1.12181	0	2.66388	0	Cyp27b1	cytochrome P450, family 27, subfamily b, polypeptide 1	10	126884119	126888875	1	2380
ENSMUSG00000006728	773.826	594.972	1546.77	552.075	491.868	517.293	557.98	518.079	593.923	494.675	658.531	689.456	679.036	636.593	636.482	659.546	547.001	553.994	533.683	587.475	569.877	706.819	657.311	583.024	Cdk4	cyclin-dependent kinase 4	10	126899403	126903789	1	2053
ENSMUSG00000006731	19.1207	15.3047	20.5488	34.8155	32.1686	47.1983	35.111	38.7988	167.61	214.996	386.739	26.0428	25.9864	15.4952	20.11	23.6821	23.9049	29.2717	20.4215	24.8435	31.4106	50.1377	67.2628	57.2796	B4galnt1	beta-1,4-N-acetyl-galactosaminyl transferase 1	10	127001094	127008199	1	2395
ENSMUSG00000006732	103.477	119.568	119.557	106.933	124.523	134.043	113.873	115.255	212.792	292.616	158.993	116.02	107.335	129.126	108.594	106.569	109.681	108.414	111.638	93.5283	109.937	107.613	99.8953	94.1022	Mettl1	methyltransferase like 1	10	126877283	126882234	1	431
ENSMUSG00000006736	995.401	871.414	1957.74	650.304	644.409	672.104	679.445	680.121	761.533	741.705	909.911	854.353	839.474	853.526	641.509	780.325	625.747	645.062	736.537	694.156	629.333	815.654	729.236	824.417	Tspan31	tetraspanin 31	10	126903149	126906133	-1	1556
ENSMUSG00000006740	1308.08	1537.17	780.856	1237.19	1107.22	1571.7	1481.3	1703.73	1877.23	1980.55	926.025	1661.8	1354.68	1694.14	1153.31	1240.94	1205.09	1141.6	1645.98	1600.21	1861.08	1697.34	1455.14	1634.51	Kif5b	kinesin family member 5B	18	6201002	6242174	-1	6032
ENSMUSG00000006763	66.3601	96.6112	156.918	64.6574	77.8272	72.6854	71.1709	107.267	68.5015	76.3882	103.13	92.0756	64.4011	64.5632	65.3575	68.6781	88.5889	56.3752	83.0476	78.9145	53.8467	55.0291	80.5822	93.0793	Saal1	serum amyloid A-like 1	7	46335532	46360104	-1	4728
ENSMUSG00000006764	0	0	0	0	0	1.88793	0	1.14114	0	0	1.07428	0.740555	0	1.29126	0	0	0	0	0	0	0	0	0	0	Tph2	tryptophan hydroxylase 2	10	114914546	115020927	-1	2626
ENSMUSG00000006777	0	0	0	0	0	0	0	0	0	0	0	0	0	0	0	0	0	0	1.36144	0	0	0	0	0	Krt23	keratin 23	11	99368800	99383963	-1	1565
ENSMUSG00000006782	114.724	120.525	143.842	114.394	138.014	122.716	176.504	135.796	186.557	137.992	270.717	109.108	111.855	117.505	143.787	126.699	167.335	105.161	104.831	144.677	157.053	150.413	167.158	185.136	Cnp	2',3'-cyclic nucleotide 3' phosphodiesterase	11	100465730	100482555	1	2357
ENSMUSG00000006784	7.87323	1.91309	18.6808	1.24341	4.15078	1.88793	0.948946	3.42343	4.37244	10.4726	4.2971	3.3325	1.12984	2.58253	5.0275	0	0	5.42069	4.08431	0	4.48722	6.11435	2.66388	2.0457	Odad4	outer dynein arm complex subunit 4	11	100436433	100463394	1	2240
ENSMUSG00000006800	410.533	405.576	168.127	739.83	778.272	761.78	786.676	616.217	852.625	857.519	803.558	464.822	383.017	460.981	795.351	773.22	783.238	874.899	731.091	616.703	821.162	560.074	616.021	449.031	Sulf2	sulfatase 2	2	165915009	165997583	-1	4580
ENSMUSG00000006818	10277.9	9410.5	20767.4	7024.03	6730.49	6805.99	6342.75	7224.57	2757.55	2358.18	1595.3	8800.88	10124.5	8796.09	7702.13	7433.81	7084.3	7786.28	7381.7	7350.74	6088.04	5944.37	6600.42	7632.5	Sod2	superoxide dismutase 2, mitochondrial	17	13225733	13258950	1	451
ENSMUSG00000006850	32.6177	44.0011	95.2719	33.5721	49.8094	46.2543	47.4473	29.6697	35.7082	25.2574	35.4511	45.4207	40.6744	49.068	46.253	33.1549	42.1852	39.029	39.4816	43.8414	44.8722	33.0175	31.9665	27.6169	Tmco6	transmembrane and coiled-coil domains 6	18	36868092	36875450	1	1736
ENSMUSG00000006906	185.583	168.352	173.731	221.327	179.521	131.211	161.321	152.913	194.573	188.506	266.42	160.577	167.217	213.059	168.924	181.168	158.898	158.284	160.649	165.136	190.707	185.876	168.49	157.519	Stambp	STAM binding protein	6	83520193	83549711	-1	8383
ENSMUSG00000006920	521.883	534.71	282.079	570.726	542.715	460.655	491.554	518.079	434.329	489.131	344.842	498.146	555.883	670.166	573.135	548.24	499.191	539.901	558.189	569.938	530.614	547.846	531.443	438.803	Ezh1	enhancer of zeste 1 polycomb repressive complex 2 subunit	11	101081941	101117289	-1	4207
ENSMUSG00000006930	7.87323	11.4786	29.8892	28.5985	13.49	25.4871	31.3152	25.1051	35.7082	48.0506	35.4511	12.3426	13.5581	19.369	27.1485	75.7827	25.3111	35.7765	23.1444	23.3821	17.9489	36.6861	43.288	25.5712	Hap1	huntingtin-associated protein 1	11	100238153	100246954	-1	3316
ENSMUSG00000006931	389.163	315.66	179.335	381.727	298.856	189.737	361.548	206.547	177.084	217.46	179.404	285.978	366.069	338.311	362.986	414.437	393.728	213.575	443.828	245.512	343.273	199.328	245.742	143.199	P3h4	prolyl 3-hydroxylase family member 4 (non-enzymatic)	11	100299282	100305662	-1	2178
ENSMUSG00000006932	5504.51	5845.46	6132.89	5375.27	5343.1	5042.66	4934.52	4466.43	4148.71	3873	3976.97	6258.18	5298.97	5587.3	4981.25	4646.43	5320.96	5055.33	4966.52	5496.25	5229.86	6390.72	6160.21	6019.47	Ctnnb1	catenin (cadherin associated protein), beta 1	9	120758282	120789573	1	364
ENSMUSG00000006941	436.402	414.185	1044.25	401.622	366.307	332.276	397.608	364.024	295.139	275.983	393.185	466.179	493.742	455.816	375.052	396.675	369.823	395.71	393.455	375.575	346.638	305.717	340.31	386.637	Eif1b	eukaryotic translation initiation factor 1B	9	120321298	120324396	1	458
ENSMUSG00000006948	0	0	0	0	0	0	0	0	0.728739	0	0	0	0	0	0	0	0	0	0	0	0	1.22287	0	0	Klk4	kallikrein related-peptidase 4 (prostase, enamel matrix, prostate)	7	43530584	43535228	1	1249
ENSMUSG00000006958	14.6217	31.566	1.86808	34.8155	22.8293	21.7112	18.9789	6.84685	23.3197	23.4093	55.8623	22.4635	13.5581	43.903	40.22	37.8914	47.8099	29.2717	12.2529	23.3821	35.8978	13.4516	23.3089	9.20565	Chrd	chordin	16	20551877	20561134	1	2417
ENSMUSG00000006998	3645.31	3228.34	3002	3071.23	2927.34	2548.71	2762.38	2790.09	2840.63	2569.48	3211.01	3646.86	3651.66	3438.64	3030.58	3153.27	2743.44	3038.84	3038.72	2972.45	2896.5	3095.08	3035.49	3451.09	Psmd2	proteasome (prosome, macropain) 26S subunit, non-ATPase, 2	16	20470402	20482164	1	2961
ENSMUSG00000007021	0	0.956547	3.73615	1.24341	0	0.943966	0	2.28228	0.728739	0.616034	3.22283	2.34509	0	0	2.011	1.1841	1.40617	2.16828	0	2.92276	4.48722	1.22287	0	1.02285	Syngr3	synaptogyrin 3	17	24904066	24908929	-1	1836
ENSMUSG00000007029	158.589	208.527	56.0423	399.135	313.384	410.625	353.008	297.838	480.239	937.603	612.337	192.174	178.515	188.525	411.25	518.638	423.258	517.134	322.66	295.199	264.746	233.568	277.709	146.268	Vars	valyl-tRNA synthetase	17	35219963	35235298	1	4137
ENSMUSG00000007030	173.211	135.83	63.5146	186.512	234.519	173.69	166.066	155.195	81.6188	56.6751	44.0453	160.7	161.568	180.777	228.249	213.139	208.114	229.837	167.457	135.908	161.54	132.07	127.2	153.427	Vwa7	von Willebrand factor A domain containing 7	17	35235555	35245717	1	4313
ENSMUSG00000007033	92.2293	88.0023	72.8549	73.3613	89.2418	66.0776	76.8646	78.7388	190.201	145.384	80.5707	157.121	75.6995	82.6409	81.4455	105.385	109.681	59.6276	42.2045	73.069	151.444	96.6067	82.5801	88.9879	Hspa1l	heat shock protein 1-like	17	35191679	35198261	1	2472
ENSMUSG00000007034	0	0	0	0	0	0	0	0	2.18622	1.23207	0	0	0	0	0	0	0	0	0	0	0	0	0	0	Slc44a4	solute carrier family 44, member 4	17	35133442	35149412	1	3055
ENSMUSG00000007035	1.12475	15.3047	0	19.8946	5.18848	13.2155	0.948946	3.42343	8.01613	4.92827	9.66848	0.246852	2.25969	1.29126	1.0055	2.36821	1.40617	2.16828	1.36144	0	1.12181	3.66861	1.33194	3.06855	Msh5	mutS homolog 5	17	35247581	35265721	-1	538
ENSMUSG00000007036	567.997	483.056	807.009	532.18	517.81	494.638	473.524	520.361	281.293	302.473	407.15	619.474	577.35	526.836	595.256	612.182	632.778	492.198	416.599	444.26	567.634	402.324	435.544	369.249	Abhd16a	abhydrolase domain containing 16A	17	35308239	35321963	1	574
ENSMUSG00000007038	346.422	292.703	491.304	263.603	265.65	265.254	300.816	322.943	268.176	334.506	497.39	312.267	324.265	296.991	311.705	299.578	248.893	294.885	264.119	246.973	240.066	276.369	277.043	215.821	Neu1	neuraminidase 1	17	35150229	35154929	1	2474
ENSMUSG00000007039	192.332	191.309	360.539	230.031	167.069	178.409	233.441	208.829	164.695	113.35	327.654	198.345	198.853	160.117	207.133	217.875	229.206	205.986	126.614	157.829	244.554	210.334	229.759	164.679	Ddah2	dimethylarginine dimethylaminohydrolase 2	17	35278011	35281071	1	1342
ENSMUSG00000007041	548.877	575.841	1369.3	491.148	608.09	721.19	710.76	531.772	1445.82	1338.03	2506.28	586.396	537.806	453.234	590.229	562.45	542.783	514.965	539.129	647.391	701.129	1043.11	954.333	916.473	Clic1	chloride intracellular channel 1	17	35268942	35277725	1	1466
ENSMUSG00000007050	77.6076	60.2624	70.9869	82.0652	109.996	53.806	65.4773	39.94	53.198	47.4346	97.7591	67.7608	54.2325	58.1069	90.495	121.963	70.3086	60.7117	73.5175	61.378	63.9429	62.3663	59.2712	41.9368	Lsm2	LSM2 homolog, U6 small nuclear RNA and mRNA degradation associated	17	35200838	35204867	1	1586
ENSMUSG00000007080	10.1227	34.4357	16.8127	63.414	60.1864	65.1336	58.8346	44.5046	33.522	49.2827	120.319	32.3376	41.8042	23.2428	62.341	43.8119	57.6531	41.1972	46.2888	61.378	37.0196	44.0233	85.91	85.9194	Pole	polymerase (DNA directed), epsilon	5	110434172	110485340	1	7163
ENSMUSG00000007097	8395.11	7260.19	3392.43	12130.7	11035.9	9379.24	9525.52	10226.9	2437.63	2119.16	1659.76	6402.84	7659.21	9644.45	10597	9612.56	9467.76	12269.2	11388.4	9729.87	9866.28	6994.81	7881.74	6386.67	Atp1a2	ATPase, Na+/K+ transporting, alpha 2 polypeptide	1	172099276	172125631	-1	6227
ENSMUSG00000007107	0	0	0	0	0	0	2.84684	0	2.91496	1.23207	2.14855	0.246852	0	0	0	0	0	0	2.72287	0	1.12181	0	0.665969	0	Atp1a4	ATPase, Na+/K+ transporting, alpha 4 polypeptide	1	172051080	172085981	-1	3470
ENSMUSG00000007122	206.954	233.397	224.169	170.347	199.238	112.332	167.963	82.1623	51.0118	57.2911	73.0507	293.753	203.372	167.864	128.704	217.875	167.335	207.07	142.951	134.447	136.86	70.9264	92.5697	130.925	Casq1	calsequestrin 1	1	172037461	172047435	-1	1847
ENSMUSG00000007207	16.8712	8.60892	5.60423	21.138	26.9801	15.1034	23.7236	11.4114	16.0323	28.9536	45.1196	12.9597	10.1686	12.9126	27.1485	22.498	21.0926	23.851	13.6144	33.6117	25.8015	18.343	15.9833	24.5484	Stx1a	syntaxin 1A (brain)	5	135052336	135079954	1	2162
ENSMUSG00000007209	0	0	0	0	0	0	0	0	0	0	0	0	0	0	0	0	0	0	0	0	0	0	0	0	Ceacam9	carcinoembryonic antigen-related cell adhesion molecule 9	7	16455854	16460057	1	1396
ENSMUSG00000007216	109.1	81.3065	57.9103	131.802	122.448	122.716	130.955	109.55	46.6393	99.7975	58.0109	108.862	123.153	145.913	188.029	223.796	92.8074	202.734	138.866	93.5283	135.739	74.595	117.876	102.285	Zfp775	zinc finger protein 775	6	48578997	48600161	1	4143
ENSMUSG00000007279	128.221	218.093	95.2719	188.999	183.672	244.487	175.555	332.072	80.8901	68.9958	13.9656	134.287	205.632	189.816	195.067	176.432	154.679	238.51	317.215	261.587	186.22	215.225	197.127	201.501	Scube2	signal peptide, CUB domain, EGF-like 2	7	109397883	109464886	-1	3571
ENSMUSG00000007338	520.758	528.97	906.017	414.056	379.797	402.129	369.14	401.682	224.452	151.544	171.884	486.421	455.327	498.428	420.299	409.7	392.322	516.049	420.684	439.875	410.581	404.77	398.915	491.991	Mrpl49	mitochondrial ribosomal protein L49	19	6103652	6107815	-1	1764
ENSMUSG00000007379	49.4889	30.6095	41.0977	46.0062	40.4701	62.3017	43.6515	35.3754	51.0118	40.6582	54.7881	57.393	48.5833	33.5729	33.1815	56.837	50.6222	54.2069	43.5659	54.0711	45.994	78.2636	67.2628	64.4395	Dennd2c	DENN/MADD domain containing 2C	3	103009920	103077085	1	4879
ENSMUSG00000007411	494.889	509.839	242.85	621.706	553.092	437.056	471.626	531.772	473.681	622.81	717.616	513.575	440.639	512.632	514.816	609.814	561.063	604.949	460.165	429.646	594.557	530.725	463.514	449.031	Mark3	MAP/microtubule affinity regulating kinase 3	12	111540957	111622655	1	3321
ENSMUSG00000007415	1094.38	1025.42	1823.24	968.618	851.948	815.586	860.694	864.986	653.679	498.987	441.527	951.243	969.406	946.497	788.312	859.66	779.02	808.767	835.921	840.294	749.366	831.551	763.2	997.278	Gatad1	GATA zinc finger domain containing 1	5	3682932	3707185	-1	1285
ENSMUSG00000007440	0	0	0	0	0	0	0	0	0	0	0	1.11083	0	0	0	0	2.81235	0	4.08431	0	0	0	0	0	Pcdha11	protocadherin alpha 11	18	37138256	37320710	1	5359
ENSMUSG00000007457	0	0	0	0	0	0	0	0	0	0	0	0	0	0	0	0	0	0	0	0	0	0	0	0	2310003L06Rik	RIKEN cDNA 2310003L06 gene	5	88117318	88120729	1	1603
ENSMUSG00000007458	929.041	953.677	1507.54	787.08	771.008	792.931	855	807.929	1153.59	1025.08	1264.42	918.041	899.356	887.099	783.285	788.614	777.614	756.728	807.331	827.141	890.714	1029.66	978.308	955.342	M6pr	mannose-6-phosphate receptor, cation dependent	6	122285679	122294639	1	2515
ENSMUSG00000007476	230.573	328.095	138.238	506.069	520.923	404.961	439.362	418.799	477.324	612.954	870.163	273.388	201.112	281.496	588.218	680.86	485.13	531.227	377.118	439.875	438.626	369.307	356.293	255.712	Lrrc8a	leucine rich repeat containing 8A VRAC subunit A	2	30127727	30153802	1	4194
ENSMUSG00000007480	3.37424	0	0	3.73024	0	0	0.948946	0	0	1.8481	1.07428	0.246852	1.12984	0	0	0	0	0	0	0	1.12181	2.44574	0	0	Mc5r	melanocortin 5 receptor	18	68470667	68475517	1	3904
ENSMUSG00000007564	2697.14	2650.59	2966.5	2601.22	2506.04	2290.06	2034.54	2041.5	1832.78	1649.74	2573.96	2206.61	2495.83	2542.5	2826.46	2691.47	2411.59	2313.55	2464.2	2338.21	2203.23	2029.96	2123.77	1937.28	Ppp2r1a	protein phosphatase 2, regulatory subunit A, alpha	17	21165573	21186178	1	2410
ENSMUSG00000007570	64.1106	90.8719	57.9103	79.5784	93.3926	65.1336	61.6815	62.7628	80.8901	103.494	145.027	67.5139	59.8817	56.8156	86.473	41.4437	85.7765	83.4786	74.879	75.9918	81.8918	81.9323	44.6199	37.8454	Fance	Fanconi anemia, complementation group E	17	28532493	28545546	1	2025
ENSMUSG00000007589	148.467	207.571	201.752	138.019	133.863	141.595	181.249	127.808	155.222	170.025	135.359	155.887	152.529	197.563	143.787	138.54	241.862	189.724	89.8548	134.447	155.931	114.95	119.874	126.833	Tinf2	Terf1 (TRF1)-interacting nuclear factor 2	14	55912146	55919277	-1	435
ENSMUSG00000007591	0	0	0	1.24341	2.07539	1.88793	5.69367	0	1.45748	1.8481	1.07428	0.987406	0	0	3.0165	0	0	1.08414	1.36144	0	1.12181	4.89148	1.99791	1.02285	Tssk4	testis-specific serine kinase 4	14	55887641	55889996	1	1420
ENSMUSG00000007594	2.24949	2.86964	0	0	0	0	0.948946	0	2.18622	2.46413	2.14855	0.370277	0	0	1.0055	0	0	0	1.36144	0	2.24361	0	0.665969	0	Hapln4	hyaluronan and proteoglycan link protein 4	8	70536107	70543512	1	3648
ENSMUSG00000007603	149.591	153.047	117.689	208.893	198.2	206.728	182.198	173.454	132.631	164.481	186.924	157.738	180.775	154.952	233.276	210.771	191.24	232.005	138.866	122.756	161.54	127.178	161.164	90.0108	Dus3l	dihydrouridine synthase 3-like (S. cerevisiae)	17	57071757	57077093	1	2128
ENSMUSG00000007610	114.724	132.96	97.1399	99.4729	97.5434	103.836	122.414	127.808	98.3798	61.6034	94.5362	139.471	153.659	153.66	82.451	152.75	106.869	130.097	88.4933	141.754	140.226	95.3838	107.221	82.8508	Gtpbp3	GTP binding protein 3	8	71940747	71952227	1	2800
ENSMUSG00000007613	392.537	405.576	467.019	271.064	256.311	416.289	393.812	333.214	835.135	801.46	992.631	367.315	422.562	392.544	260.425	210.771	251.705	251.52	302.239	396.034	329.811	501.377	430.216	502.219	Tgfbr1	transforming growth factor, beta receptor I	4	47353222	47414931	1	5756
ENSMUSG00000007617	584.869	713.584	552.95	385.458	401.588	463.487	454.545	503.244	391.333	364.076	166.513	534.681	532.156	546.205	418.288	413.253	338.888	466.179	537.767	523.174	538.467	441.456	338.312	515.516	Homer1	homer scaffolding protein 1	13	93436143	93541637	1	625
ENSMUSG00000007646	16.8712	15.3047	26.1531	16.1644	18.6785	24.5431	25.6215	25.1051	21.8622	44.3544	12.8913	12.9597	13.5581	24.534	15.0825	14.2093	19.6864	13.0097	21.783	10.2297	20.1925	19.5659	20.645	19.4341	Rad51c	RAD51 paralog C	11	87267471	87295780	-1	3944
ENSMUSG00000007653	1.12475	0	0	0	0	0	0	0	5.82992	0	0	0.617129	1.12984	1.29126	0	1.1841	0	0	0	0	0	1.22287	0	0	Gabrb2	gamma-aminobutyric acid (GABA) A receptor, subunit beta 2	11	42310584	42519855	1	3989
ENSMUSG00000007655	5272.82	6044.42	13487.5	4102.02	5438.56	4368.67	4740.93	3804.57	2713.1	1822.23	2670.65	5669.56	4943.07	4560.75	5467.91	5301.24	5122.69	4063.35	4999.19	5366.19	5939.96	7699.19	7307.68	7793.09	Cav1	caveolin 1, caveolae protein	6	17306334	17341451	1	2522
ENSMUSG00000007656	868.305	869.501	1537.43	718.692	708.746	669.272	635.794	746.307	652.951	612.338	1077.5	1029	996.522	925.837	683.74	832.426	756.521	652.651	735.175	724.845	707.859	833.997	690.61	883.742	Arpp19	cAMP-regulated phosphoprotein 19	9	74944896	74967595	1	3944
ENSMUSG00000007659	348.672	436.185	566.027	498.608	454.511	353.043	432.719	381.142	1388.25	2095.13	1390.11	397.554	371.719	382.214	628.438	646.521	490.754	426.066	358.058	426.723	510.422	497.708	423.556	478.694	Bcl2l1	BCL2-like 1	2	152622588	152673648	-1	2417
ENSMUSG00000007670	232.823	172.178	39.2296	428.977	421.304	355.875	322.642	332.072	244.128	237.173	285.757	185.015	195.463	227.263	458.508	397.859	445.757	466.179	287.263	276.201	330.933	243.351	323.661	199.456	Khsrp	KH-type splicing regulatory protein	17	57328051	57338522	-1	3978
ENSMUSG00000007682	39.3662	33.4791	29.8892	19.8946	20.7539	55.694	85.4051	44.5046	68.5015	33.2658	74.125	62.0832	51.9728	29.6991	21.1155	21.3139	8.43704	39.029	24.5058	54.0711	108.815	29.3489	25.9728	38.8683	Dio2	deiodinase, iodothyronine, type II	12	90691326	90705212	-1	5815
ENSMUSG00000007721	227.199	226.702	235.378	257.386	227.255	246.375	218.258	231.652	147.205	187.89	281.46	243.025	236.137	246.631	328.799	256.951	248.893	254.772	191.962	135.908	250.163	143.076	217.772	128.879	Ccdc124	coiled-coil domain containing 124	8	71320871	71326579	-1	1356
ENSMUSG00000007739	1700.62	1602.22	2447.18	1392.62	1532.68	1382.91	1422.47	1469.79	1619.99	1761.24	1516.88	1748.08	1564.83	1545.64	1345.36	1361.72	1418.83	1396.37	1379.13	1626.52	1355.14	1467.44	1505.09	1689.75	Cct4	chaperonin containing Tcp1, subunit 4 (delta)	11	22940519	22953780	1	2484
ENSMUSG00000007777	247.444	247.746	702.396	177.808	214.803	189.737	163.219	213.394	138.461	107.19	79.4964	299.801	214.67	244.049	160.88	189.457	191.24	227.669	179.71	166.597	210.899	163.865	171.82	253.667	0610009B22Rik	RIKEN cDNA 0610009B22 gene	11	51576213	51579701	-1	813
ENSMUSG00000007783	14.6217	13.3917	13.0765	46.0062	56.0356	37.7586	45.5494	45.6457	85.9913	65.9156	135.359	28.5114	31.6356	14.2039	74.407	73.4145	118.119	52.0386	53.096	45.3028	107.693	47.6919	61.9351	47.0511	Cpt1c	carnitine palmitoyltransferase 1c	7	44608796	44624275	-1	2633
ENSMUSG00000007805	10.1227	8.60892	7.4723	2.48682	7.26387	0.943966	7.59157	0	0.728739	8.62447	7.51993	2.96222	2.25969	1.29126	1.0055	4.73642	7.03086	2.16828	4.08431	8.76828	8.97445	1.22287	1.99791	3.06855	Twist2	twist basic helix-loop-helix transcription factor 2	1	91729183	91775750	1	1329
ENSMUSG00000007812	562.374	480.186	1197.44	426.49	453.473	399.297	355.855	395.976	797.97	855.055	360.957	521.104	514.079	522.962	381.085	498.508	402.165	419.561	443.828	533.404	312.984	355.855	269.717	401.98	Zfp655	zinc finger protein 655	5	145168525	145184112	1	1765
ENSMUSG00000007815	3170.66	2859.12	6596.17	2616.14	3117.24	2705.41	2837.35	2704.51	2973.26	2629.23	2986.49	3108.36	3329.65	2907.93	2945.11	3085.78	3026.08	2677.82	2499.6	3036.75	2467.97	3076.74	3082.77	3124.81	Rhoa	ras homolog family member A	9	108183328	108215133	1	2197
ENSMUSG00000007817	213.702	199.918	78.4592	733.613	693.181	624.905	587.397	588.829	667.525	966.557	918.506	297.826	235.008	348.641	799.373	742.434	825.423	733.961	577.249	417.955	424.043	386.427	468.842	213.776	Zmiz1	zinc finger, MIZ-type containing 1	14	25459609	25667167	1	2225
ENSMUSG00000007827	31.4929	36.3488	16.8127	34.8155	32.1686	40.5905	41.7536	37.6577	29.1496	34.4979	30.0797	33.6952	25.9864	41.3205	28.154	37.8914	44.9975	42.2814	53.096	49.6869	47.1158	41.5776	33.2984	43.9825	Ankrd26	ankyrin repeat domain 26	6	118478269	118539187	-1	6930
ENSMUSG00000007833	151.841	102.35	183.071	165.374	199.238	168.026	206.87	111.832	184.371	170.641	351.288	159.096	184.165	153.66	173.952	114.858	185.615	98.6565	111.638	184.134	231.092	121.064	158.501	149.336	Aldh16a1	aldehyde dehydrogenase 16 family, member A1	7	44790108	44804008	-1	4074
ENSMUSG00000007836	440.901	481.143	502.512	513.529	475.265	495.582	491.554	440.481	459.106	476.81	738.027	494.32	515.209	433.865	568.108	595.605	531.533	471.6	481.948	511.483	491.351	549.068	414.233	475.625	Hnrnpa0	heterogeneous nuclear ribonucleoprotein A0	13	58273693	58276370	-1	2678
ENSMUSG00000007837	68.6096	68.8714	100.876	58.4404	42.5455	59.4698	51.2431	74.1743	111.497	81.3165	89.1649	74.3023	92.6472	59.3982	79.4345	56.837	115.306	39.029	31.313	37.9959	47.1158	47.6919	71.2587	91.0336	Prrg2	proline-rich Gla (G-carboxyglutamic acid) polypeptide 2	7	44703008	44712101	-1	1623
ENSMUSG00000007850	1511.66	1547.69	1115.24	1810.41	1600.13	1929.47	1769.78	1586.19	1651.32	1693.48	2393.49	1630.95	1683.47	1723.84	1395.63	1630.51	1747.87	1371.43	1855.64	1940.71	1748.9	2045.86	2077.16	1699.98	Hnrnph1	heterogeneous nuclear ribonucleoprotein H1	11	50267817	50277355	1	2427
ENSMUSG00000007867	186.708	140.612	291.42	166.617	153.579	167.082	149.933	127.808	138.461	134.295	180.478	183.658	171.736	166.573	175.963	209.587	181.396	150.695	164.734	165.136	168.271	140.63	158.501	147.29	Ift43	intraflagellar transport 43	12	86129315	86209233	1	838
ENSMUSG00000007872	518.509	424.707	980.74	447.628	431.681	426.672	391.915	369.73	428.499	457.713	813.227	511.97	439.509	322.816	475.602	569.554	397.947	468.347	328.106	358.038	494.716	502.599	615.355	333.449	Id3	inhibitor of DNA binding 3	4	135870808	135873066	1	1278
ENSMUSG00000007877	14323.7	14497.4	18544.4	14937.1	6357.96	8712.8	8648.69	8702.35	3540.22	2517.11	5726.96	13528.6	16569.2	14816	17694.8	18648.5	17902	6053.82	8223.07	7708.78	8590.79	14429.9	14810.5	9387.71	Tcap	titin-cap	11	98274637	98275779	1	948
ENSMUSG00000007880	210.328	213.31	59.7784	670.199	722.236	412.513	428.923	358.319	384.774	440.464	403.928	237.101	175.126	282.787	623.41	632.312	681.994	648.314	374.395	274.74	388.145	267.808	293.692	208.661	Arid1a	AT rich interactive domain 1A (SWI-like)	4	133406319	133484080	-1	8187
ENSMUSG00000007888	3.37424	8.60892	16.8127	7.46047	11.4147	16.9914	2.84684	10.2703	256.516	262.43	446.899	9.01008	1.12984	3.87379	3.0165	1.1841	37.9667	3.25241	1.36144	1.46138	15.7053	3.66861	19.3131	7.15995	Crlf1	cytokine receptor-like factor 1	8	70945808	70956731	1	1644
ENSMUSG00000007891	20525.5	17915.2	30014.4	15311.4	15072.5	14808	14010.2	16195.1	20550.5	18136.6	22236.4	21295.8	19441.2	19198.5	16817	17877.6	14888.6	16596	16382.2	14986.5	15414.7	15436.3	15738.8	17849.7	Ctsd	cathepsin D	7	141929648	141941775	-1	2127
ENSMUSG00000007892	3212.28	2604.68	7545.16	2234.41	2004.83	3098.1	2583.03	2641.74	2452.21	3329.05	7842.21	3380.39	2942.11	2520.55	3031.58	2929.48	2446.74	2506.53	1577.9	1961.17	2520.7	2010.4	2455.43	1273.45	Rplp1	ribosomal protein, large, P1	9	61820566	61821824	-1	499
ENSMUSG00000007907	0	0	0	0	0	0	0	0	0	0	0	0	0	0	0	0	0	0	0	0	0	0	0	0	Cabs1	calcium binding protein, spermatid specific 1	5	88127298	88129403	1	1505
ENSMUSG00000007908	0	0.956547	1.86808	7.46047	3.11309	0.943966	0	0	2.91496	1.8481	4.2971	0.863981	0	1.29126	0	0	1.40617	0	0	1.46138	0	1.22287	2.66388	2.0457	Hmgcll1	3-hydroxymethyl-3-methylglutaryl-Coenzyme A lyase-like 1	9	75922137	76043632	1	3737
ENSMUSG00000007944	0	0	0	0	0	0	0	0	0	0	0	0	0	0	0	0	0	0	0	0	0	0	0	0	Ttc9b	tetratricopeptide repeat domain 9B	7	27353340	27356771	1	2052
ENSMUSG00000007946	3.37424	0.956547	0	2.48682	3.11309	0.943966	0.948946	0	4.37244	3.08017	4.2971	2.09824	1.12984	9.03885	4.022	2.36821	4.21852	2.16828	4.08431	4.38414	2.24361	3.66861	4.66178	0	Phox2a	paired-like homeobox 2a	7	101467520	101471933	1	1609
ENSMUSG00000007950	141.718	151.134	108.348	169.104	102.732	152.922	112.925	131.231	45.9106	42.5063	84.8678	122.932	149.139	105.884	191.045	176.432	178.584	168.041	99.3848	121.295	136.86	91.7152	100.561	71.5995	Abhd8	abhydrolase domain containing 8	8	71909349	71916299	-1	1978
ENSMUSG00000007987	66.3601	73.6541	211.093	52.2233	109.996	73.6293	105.333	122.102	102.024	87.4768	153.621	86.3981	97.1666	65.8545	80.44	87.6237	43.5914	83.4786	49.0117	93.5283	78.5264	124.733	105.223	112.513	Ift22	intraflagellar transport 22	5	136937004	136944258	1	3071
ENSMUSG00000007989	53.9879	33.4791	99.008	24.8682	49.8094	34.9267	49.3452	44.5046	25.5059	46.8186	12.8913	43.199	38.4147	38.7379	37.2035	27.2344	22.4988	36.8607	54.4574	75.9918	78.5264	41.5776	53.9435	55.2339	Fzd3	frizzled class receptor 3	14	65429898	65499912	-1	12734
ENSMUSG00000008028	1.12475	0	0	0	0	0.943966	0	1.14114	0	0.616034	0	0.123426	2.25969	0	0	0	0	0	0	0	1.12181	0	0	0	1700008O03Rik	RIKEN cDNA 1700008O03 gene	7	44009467	44035244	-1	913
ENSMUSG00000008035	1569.02	1811.7	1668.19	1166.32	648.56	1006.27	765.799	1130.87	665.339	656.076	432.933	1557.88	1886.84	1381.65	1624.89	1686.17	1434.3	1083.05	788.271	651.776	533.98	873.129	894.396	737.475	Mid1ip1	Mid1 interacting protein 1 (gastrulation specific G12-like (zebrafish))	X	10581252	10585929	1	106
ENSMUSG00000008036	356.545	326.182	851.842	308.366	308.196	395.522	270.45	272.733	386.232	302.473	714.393	358.922	380.757	315.069	374.046	346.943	338.888	339.335	223.275	413.571	302.888	280.037	328.989	287.421	Ap2s1	adaptor-related protein complex 2, sigma 1 subunit	7	16472335	16483219	1	836
ENSMUSG00000008090	186.708	109.046	130.765	182.782	130.75	118.94	170.81	130.09	112.955	101.03	95.6105	177.61	152.529	133	231.265	171.695	181.396	173.462	155.204	121.295	180.611	97.8296	113.215	123.765	Fgfrl1	fibroblast growth factor receptor-like 1	5	108840248	108854790	1	406
ENSMUSG00000008129	20.2455	5.73928	7.4723	2.48682	5.18848	2.8319	0.948946	4.56457	5.10118	4.92827	6.44565	3.57935	2.25969	2.58253	12.066	1.1841	1.40617	2.16828	1.36144	2.92276	7.85264	4.89148	3.32984	4.0914	Brme1	break repair meiotic recombinase recruitment factor 1	8	84874654	84899219	1	378
ENSMUSG00000008136	27485.5	25407.8	41579.6	18327.9	16951.8	16490.1	15720.2	17769.9	6479.95	5418.02	2509.51	26564.2	26472.2	23641.8	21205	23914.2	19561.3	17749.5	18813.7	17478.1	16118.1	21847.8	21364.3	20826.2	Fhl2	four and a half LIM domains 2	1	43162234	43236144	-1	1563
ENSMUSG00000008140	665.85	598.798	1208.64	627.923	615.354	640.009	590.244	628.769	362.184	306.785	480.201	778.076	821.397	692.118	903.945	849.003	667.932	790.336	612.646	523.174	720.199	489.148	627.343	462.328	Emc10	ER membrane protein complex subunit 10	7	44139361	44145953	-1	1872
ENSMUSG00000008153	1.12475	0	1.86808	1.24341	1.0377	2.8319	59.7836	4.56457	1.45748	11.7046	0	0.863981	1.12984	0	4.022	10.6569	1.40617	4.33655	0	27.7662	63.9429	4.89148	4.66178	1.02285	Clstn3	calsyntenin 3	6	124407540	124441753	-1	1687
ENSMUSG00000008167	28.1187	23.9137	48.57	41.0326	65.3748	41.5345	42.7026	45.6457	92.5499	104.11	128.913	29.869	36.155	38.7379	32.176	54.4688	40.779	28.1876	19.0601	26.3048	28.0451	44.0233	56.6073	36.8226	Fbxw9	F-box and WD-40 domain protein 9	8	85786684	85793753	1	1907
ENSMUSG00000008193	4.49899	4.78273	14.9446	6.21706	22.8293	11.3276	12.3363	6.84685	6.55866	4.92827	13.9656	6.29472	1.12984	5.16506	6.033	2.36821	9.84321	7.58896	5.44574	8.76828	7.85264	7.33722	14.6513	12.2742	Spib	Spi-B transcription factor (Spi-1/PU.1 related)	7	44175417	44181495	-1	2788
ENSMUSG00000008200	182.209	174.091	35.4934	368.05	295.743	280.358	298.918	277.298	486.798	610.489	764.884	177.116	214.67	205.311	249.364	268.792	302.327	216.828	303.6	225.053	246.797	305.717	302.35	244.461	Fnbp4	formin binding protein 4	2	90575714	90611365	1	4691
ENSMUSG00000008206	662.476	807.325	995.684	747.29	614.316	803.315	674.7	609.37	380.402	248.878	198.741	611.081	671.127	830.283	678.713	550.609	660.901	707.942	648.043	581.629	702.25	536.84	556.084	491.991	Cers4	ceramide synthase 4	8	4543026	4581680	1	561
ENSMUSG00000008226	558.999	650.452	952.719	466.279	405.739	396.466	515.278	490.691	208.419	195.899	166.513	551.343	659.829	760.555	364.997	474.826	490.754	525.807	556.827	511.483	401.606	409.661	512.13	514.493	Scrn3	secernin 3	2	73142945	73168162	1	3309
ENSMUSG00000008301	236.197	189.396	252.19	182.782	178.484	161.418	190.738	187.147	290.767	262.43	288.98	181.066	230.488	156.243	171.941	182.352	168.741	189.724	132.059	194.364	181.733	189.545	241.747	199.456	Phax	phosphorylated adaptor for RNA export	18	56695515	56720784	1	1386
ENSMUSG00000008305	67.4848	101.394	39.2296	78.3349	111.033	74.5733	77.8135	73.0331	59.0279	88.0928	102.056	73.0681	58.7519	85.2234	100.55	97.0966	88.5889	113.834	96.6619	80.3759	77.4046	128.401	84.578	78.7594	Tle1	transducin-like enhancer of split 1	4	72035379	72119156	-1	3644
ENSMUSG00000008307	5.62374	8.60892	0	7.46047	3.11309	30.2069	7.59157	6.84685	2.18622	17.865	42.971	9.13351	13.5581	10.3301	4.022	1.1841	2.81235	1.08414	4.08431	4.38414	3.36542	4.89148	11.9874	8.1828	1700109H08Rik	RIKEN cDNA 1700109H08 gene	5	3621566	3634356	1	817
ENSMUSG00000008318	28.1187	61.219	59.7784	23.6248	45.6586	39.6466	32.2642	37.6577	75.0602	124.439	129.987	51.2217	41.8042	33.5729	36.198	33.1549	35.1543	57.4593	32.6745	30.689	97.5971	40.3547	41.2901	40.914	Relt	RELT tumor necrosis factor receptor	7	100495054	100512653	-1	2851
ENSMUSG00000008333	190.082	173.135	452.074	166.617	214.803	185.961	177.453	213.394	220.808	325.266	268.569	205.627	166.087	245.34	199.089	216.691	184.209	114.919	166.095	264.51	154.809	190.768	196.461	251.621	Snrpb2	U2 small nuclear ribonucleoprotein B	2	142904959	142914773	1	2061
ENSMUSG00000008348	3314.63	2333.97	1453.36	3613.35	4228.61	4743.43	4600.49	3773.76	4755.03	5703.24	5086.69	2807.94	3133.06	3100.33	2596.2	3407.85	3661.67	5523.68	3632.31	3951.57	4022.8	2980.13	3546.95	4536.34	Ubc	ubiquitin C	5	125463029	125467266	-1	2618
ENSMUSG00000008373	289.06	272.616	543.61	238.735	240.745	234.103	262.858	245.346	280.565	259.35	272.866	279.559	249.696	289.243	287.573	304.315	258.736	227.669	269.564	189.979	273.721	277.591	255.732	251.621	Prpf31	pre-mRNA processing factor 31	7	3632984	3645485	1	3144
ENSMUSG00000008384	125.972	101.394	235.378	129.315	116.222	156.698	130.006	141.502	287.123	304.937	426.487	138.36	153.659	134.291	155.853	116.042	142.023	109.498	104.831	134.447	129.008	122.287	170.488	85.9194	Sertad1	SERTA domain containing 1	7	27186335	27189741	1	1233
ENSMUSG00000008393	379.04	376.879	427.789	451.358	428.568	520.125	539.001	439.34	1026.07	988.734	1318.14	448.036	337.823	330.564	521.855	490.219	445.757	424.982	407.069	483.717	584.461	681.138	630.672	637.235	Carhsp1	calcium regulated heat stable protein 1	16	8476444	8490019	-1	2858
ENSMUSG00000008398	426.279	374.01	209.224	530.937	622.617	511.629	662.364	508.949	659.509	431.84	829.341	424.461	371.719	424.826	529.899	580.211	573.719	598.444	638.513	450.105	581.095	841.334	872.419	635.19	Elk3	ELK3, member of ETS oncogene family	10	93083276	93146997	-1	4212
ENSMUSG00000008429	429.654	412.272	429.657	528.45	490.83	471.039	445.056	411.952	637.647	702.278	395.333	445.32	439.509	402.874	498.728	499.692	478.099	513.881	453.358	498.331	456.575	428.004	444.867	448.008	Herpud2	HERPUD family member 2	9	25019428	25063116	-1	2781
ENSMUSG00000008435	479.142	422.794	586.576	376.754	453.473	385.138	321.693	369.73	284.937	239.021	156.844	463.34	490.352	506.176	407.228	428.646	372.636	521.47	397.539	396.034	507.056	407.216	360.289	438.803	Rdh13	retinol dehydrogenase 13 (all-trans and 9-cis)	7	4427769	4448648	-1	2119
ENSMUSG00000008438	0	1.91309	0	1.24341	0	1.88793	4.74473	3.42343	0.728739	3.08017	1.07428	1.11083	0	0	1.0055	1.1841	2.81235	4.33655	0	1.46138	0	1.22287	2.66388	4.0914	Adam21	a disintegrin and metallopeptidase domain 21	12	81605358	81615248	-1	2911
ENSMUSG00000008450	816.567	751.846	1270.29	639.114	557.243	606.026	528.563	583.124	532.709	429.992	425.413	775.484	785.242	738.603	604.306	642.969	666.526	654.819	664.381	629.855	511.543	618.772	622.681	599.39	Nutf2	nuclear transport factor 2	8	106587212	106605962	1	948
ENSMUSG00000008461	0	0	0	2.48682	1.0377	29.2629	12.3363	17.1171	84.5338	102.878	41.8967	0	0	0	0	2.36821	0	1.08414	0	0	0	1.22287	0	3.06855	Fut1	fucosyltransferase 1	7	45266713	45270483	1	354
ENSMUSG00000008475	502.762	506.97	851.842	416.543	463.85	517.293	576.959	461.022	1054.49	1119.33	1603.89	519.376	483.573	410.622	455.492	435.751	451.381	418.477	434.298	520.251	511.543	639.561	673.294	654.624	Arpc5	actin related protein 2/3 complex, subunit 5	1	152642293	152651348	1	1914
ENSMUSG00000008482	0	0	0	0	0	0	0.948946	0	0.728739	0	0	0	0	0	0	4.73642	0	0	0	0	0	0	0	1.02285	Rnf151	ring finger protein 151	17	24934813	24937037	-1	1195
ENSMUSG00000008489	0	2.86964	0	0	0	0.943966	1.89789	6.84685	0.728739	0	0	0.617129	2.25969	0	1.0055	3.55231	2.81235	1.08414	2.72287	7.3069	3.36542	0	3.32984	2.0457	Elavl2	ELAV like RNA binding protein 1	4	91139000	91289022	-1	3671
ENSMUSG00000008496	0	0.956547	0	2.48682	6.22617	6.60776	4.74473	7.988	33.522	43.7384	54.7881	1.11083	2.25969	2.58253	12.066	7.10463	18.2802	10.8414	4.08431	2.92276	1.12181	6.11435	9.98953	2.0457	Pou2f2	POU domain, class 2, transcription factor 2	7	24786769	24879151	-1	7047
ENSMUSG00000008540	483.641	571.058	1812.03	247.439	352.817	256.759	427.975	269.31	644.206	523.013	449.047	808.315	715.191	565.574	360.975	448.776	466.849	331.746	303.6	299.583	834.624	354.632	313.005	555.407	Mgst1	microsomal glutathione S-transferase 1	6	138117314	138133753	1	1167
ENSMUSG00000008575	1401.44	1805.96	1042.39	1824.08	1755.78	1620.79	1667.3	1704.87	1374.4	1232.07	1164.51	1493.58	1518.51	1686.39	1796.83	1741.82	1811.15	1640.3	1873.34	1869.11	1667	1857.54	1712.87	1751.12	Nfib	nuclear factor I/B	4	82208410	82623987	-1	9116
ENSMUSG00000008590	0	0	0	0	0	0	0	0	0.728739	0	1.07428	0	0	0	0	0	0	0	0	0	2.24361	0	0	0	Htr3b	5-hydroxytryptamine (serotonin) receptor 3B	9	48846308	48876290	-1	2411
ENSMUSG00000008601	0	0	0	0	0	0	0	0	0.728739	0	1.07428	0.987406	0	0	0	1.1841	0	5.42069	0	0	0	0	0.665969	0	Rab25	RAB25, member RAS oncogene family	3	88449336	88455607	-1	1081
ENSMUSG00000008604	774.951	661.93	345.594	1073.06	1077.13	840.129	844.562	899.22	542.911	532.869	418.967	892.245	744.567	787.671	1030.64	1053.85	937.917	1079.8	863.15	815.45	789.751	681.138	721.91	647.464	Ubqln4	ubiquilin 4	3	88461065	88477032	1	3330
ENSMUSG00000008658	304.807	337.661	74.723	368.05	342.44	313.397	299.867	484.986	68.5015	25.8734	16.1141	193.655	270.033	317.651	352.931	261.687	222.175	316.568	378.479	254.28	344.394	264.14	238.417	224.004	Rbfox1	RNA binding protein, fox-1 homolog (C. elegans) 1	16	5703219	7229390	1	1504
ENSMUSG00000008668	3089.68	2965.29	7306.04	2454.49	2353.49	2747.88	2434.05	2501.38	3446.94	4396.02	5754.89	3326.94	2802.01	2776.22	2368.96	2434.52	2247.06	2178.03	1993.14	2405.43	2323.26	2409.05	2655.22	2312.66	Rps18	ribosomal protein S18	17	34170973	34174975	-1	499
ENSMUSG00000008682	4720.56	4840.13	11589.5	3922.96	3742.97	4331.86	4479.97	4439.04	5031.95	5548.62	7573.64	5049.1	4641.4	4545.25	3844.03	3969.12	4280.39	3724.01	3730.33	4365.14	4198.92	4143.08	4507.94	4416.66	Rpl10	ribosomal protein L10	X	73314418	73316741	1	799
ENSMUSG00000008683	2550.93	2287.1	7433.07	1774.35	1778.61	1860.56	1849.5	2237.78	2559.33	3264.36	3714.84	2673.77	2649.48	2426.29	2020.05	1962.06	1823.81	1712.94	1805.26	2029.86	1856.59	1869.77	1935.31	2399.61	Rps15a	ribosomal protein S15A	7	117703595	117715411	-1	5179
ENSMUSG00000008690	707.466	706.888	638.882	867.901	833.27	736.293	952.742	708.649	658.78	652.38	890.574	789.802	769.424	786.38	965.28	882.158	847.922	816.356	799.163	811.066	706.738	799.757	703.263	826.463	Ncaph2	non-SMC condensin II complex, subunit H2	15	89239922	89257029	1	3223
ENSMUSG00000008730	1131.5	1110.55	1047.99	806.974	839.496	986.444	989.75	992.794	1274.57	1628.79	1421.27	1076.03	1059.79	1135.02	826.521	827.689	829.642	795.757	957.089	1125.26	1149.85	969.736	946.342	1093.43	Hipk1	homeodomain interacting protein kinase 1	3	103647131	103698879	-1	7939
ENSMUSG00000008734	199.08	234.354	198.016	535.91	282.253	418.177	444.107	298.979	471.494	529.173	498.464	273.018	193.203	300.865	337.848	316.156	324.826	334.999	343.082	378.498	472.28	563.743	544.762	340.609	Gprc5b	G protein-coupled receptor, family C, group 5, member B	7	118571270	118594434	-1	4518
ENSMUSG00000008763	298.058	350.096	255.926	356.859	303.007	363.427	330.233	300.12	467.122	468.802	334.1	345.839	523.118	356.389	266.458	260.503	286.859	289.465	374.395	333.195	481.255	365.638	323.661	327.312	Man1a2	mannosidase, alpha, class 1A, member 2	3	100469524	100592819	-1	7969
ENSMUSG00000008789	0	0	0	0	0	0	0	0	0	0	0	0	0	0	0	0	0	0	0	0	0	0	0	0	Ceacam5	carcinoembryonic antigen-related cell adhesion molecule 5	7	17447163	17495057	1	3273
ENSMUSG00000008813	0	0	0	0	0	0	0	0	0	0	0	0	0	0	0	0	0	0	0	0	1.12181	0	0	0	Tppp2	tubulin polymerization-promoting protein family member 2	14	52155882	52158157	1	742
ENSMUSG00000008822	116.974	79.3934	315.705	59.6838	76.7895	58.5259	68.3241	58.1983	41.5382	43.1224	60.1594	137.99	94.9069	116.214	88.484	86.4396	104.057	91.0676	77.6018	70.1463	69.552	101.498	75.9204	78.7594	Acyp1	acylphosphatase 1, erythrocyte (common) type	12	85319172	85335212	-1	648
ENSMUSG00000008843	2.24949	0.956547	1.86808	0	0	0	0	0	1.45748	0	0	0	0	0	0	0	0	0	0	0	0	0	0	0	Cldn13	claudin 13	5	134943103	134944380	-1	1067
ENSMUSG00000008845	123.722	195.135	151.314	136.775	133.863	73.6293	71.1709	73.0331	52.4692	65.2996	51.5652	114.539	115.244	127.835	134.737	152.75	137.805	143.106	111.638	64.3007	166.027	40.3547	53.9435	47.0511	Cd163	CD163 antigen	6	124281615	124307486	1	4404
ENSMUSG00000008855	310.43	342.444	227.905	887.796	1005.53	582.427	632.947	675.556	335.22	252.574	552.178	413.476	421.432	326.69	829.538	732.961	818.393	869.478	533.683	553.863	605.775	311.832	330.321	312.992	Hdac5	histone deacetylase 5	11	102085258	102120992	-1	4852
ENSMUSG00000008859	612.987	576.798	1173.15	610.515	422.342	551.276	539.001	609.37	620.157	814.397	651.011	555.539	655.309	408.04	394.156	534.031	455.6	462.927	558.189	485.178	397.119	538.063	667.967	819.303	Rala	v-ral simian leukemia viral oncogene A (ras related)	13	18055156	18118824	-1	2688
ENSMUSG00000008874	0	5.73928	0	2.48682	0	0	0	0	0	0	0	0	1.12984	3.87379	0	16.5775	0	5.42069	1.36144	1.46138	0	3.66861	0	0	Clec3a	C-type lectin domain family 3, member a	8	115144826	115152586	1	591
ENSMUSG00000008892	5616.99	5259.09	13353	4113.21	4036.64	3676.75	3576.58	3877.6	2940.46	2823.9	1991.71	5164.38	5450.37	4626.6	3878.21	4068.58	3940.1	3961.44	4296.69	4471.82	3781.61	3965.77	3724.76	4793.07	Vdac3	voltage-dependent anion channel 3	8	23067091	23083829	-1	1354
ENSMUSG00000008932	4.49899	4.78273	5.60423	13.6775	8.30157	4.71983	16.1321	5.70571	2.91496	11.0886	1.07428	5.43073	3.38953	25.8253	11.0605	29.6026	16.8741	14.0938	4.08431	4.38414	5.60903	23.2345	7.99163	4.0914	Slc1a7	solute carrier family 1 (glutamate transporter), member 7	4	107825529	107870729	1	3007
ENSMUSG00000008958	183.334	191.309	141.974	225.058	269.801	234.103	199.279	235.075	182.914	218.076	174.033	186.496	190.944	210.476	277.518	239.189	248.893	339.335	236.89	173.904	198.56	162.642	188.469	157.519	Vps72	vacuolar protein sorting 72	3	95018333	95030362	1	1456
ENSMUSG00000008976	872.804	902.98	937.774	626.68	562.431	738.181	679.445	750.872	644.206	620.962	327.654	741.912	898.226	915.506	558.053	451.144	728.398	580.014	712.031	925.054	749.366	699.481	797.831	731.338	Gabpa	GA repeat binding protein, alpha	16	84631813	84660667	1	2202
ENSMUSG00000008999	8.99798	19.1309	9.34038	28.5985	19.7162	14.1595	21.8258	27.3874	7.28739	8.00844	1.07428	11.2317	6.77906	10.3301	20.11	18.9457	14.0617	32.5241	28.5901	20.4593	7.85264	9.78296	11.9874	15.3427	Bmp7	bone morphogenetic protein 7	2	172709805	172782114	-1	3670
ENSMUSG00000009013	287.935	354.879	625.805	314.583	435.832	387.97	382.425	345.766	622.344	424.447	1160.22	337.323	286.98	245.34	336.843	477.194	359.98	301.39	364.865	476.41	452.088	508.714	524.117	550.293	Dynll1	dynein light chain LC8-type 1	5	115435169	115439058	-1	2030
ENSMUSG00000009030	332.925	337.661	646.354	274.794	282.253	247.319	307.458	257.898	282.022	179.266	121.393	332.756	384.147	414.496	174.957	198.93	208.114	321.989	294.07	263.048	250.163	266.586	270.383	399.934	Pdcl	phosducin-like	2	37240086	37249344	-1	2858
ENSMUSG00000009035	363.293	363.488	229.773	583.16	646.484	662.664	602.581	529.49	497	415.823	651.011	414.217	396.575	405.457	692.79	579.027	600.436	624.463	496.924	586.014	621.48	541.731	637.332	545.179	Tmem184b	transmembrane protein 184b	15	79244884	79287769	-1	3627
ENSMUSG00000009047	0	0	0	0	0	0	0	0	0	0	0	0	0	0	0	0	0	0	0	0	0	0	0	0	Gm5965	predicted gene 5965	16	88574784	88575616	1	833
ENSMUSG00000009070	0	0	0	0	0	0	0	0	0	0	0	0	0	0	0	0	0	0	0	0	0	0	0	0	Rsph14	radial spoke head homolog 14 (Chlamydomonas)	10	74793309	74868418	-1	1179
ENSMUSG00000009073	884.051	777.672	181.203	1549.29	1429.94	1122.38	1090.34	1162.82	879.589	885.24	458.716	774.744	920.823	1047.22	1401.67	1431.58	1328.83	1421.3	1240.27	990.816	1150.97	860.9	886.404	683.264	Nf2	neurofibromin 2	11	4715845	4799536	-1	4720
ENSMUSG00000009075	0	0	0	0	0	0	0	0	1.45748	0	0	0	0	0	1.0055	0	0	0	1.36144	0	0	0	0	0	Cabp7	calcium binding protein 7	11	4686892	4696778	-1	2628
ENSMUSG00000009076	160.839	143.482	265.267	135.532	119.335	144.427	127.159	140.361	96.1936	72.692	148.25	160.083	166.087	144.622	146.803	140.908	136.399	149.611	127.975	132.986	139.104	133.293	133.194	109.445	Zmat5	zinc finger, matrin type 5	11	4654678	4687669	1	792
ENSMUSG00000009079	948.162	877.153	558.555	1235.95	1294.01	1272.47	1197.57	1337.42	1824.76	2161.66	2307.54	952.23	862.071	992.982	1126.16	972.15	1172.75	1169.78	1149.05	1214.41	1207.06	1232.65	1123.49	1051.49	Ewsr1	Ewing sarcoma breakpoint region 1	11	5019689	5049266	-1	405
ENSMUSG00000009090	1003.27	728.888	311.969	964.887	1086.47	998.716	947.997	1019.04	992.543	731.848	1015.19	873.114	760.385	812.205	1047.73	1036.09	987.133	1208.81	1053.75	967.434	1054.5	833.997	827.799	808.051	Ap1b1	adaptor protein complex AP-1, beta 1 subunit	11	4936824	4992791	1	3942
ENSMUSG00000009092	1.12475	7.65237	5.60423	0	3.11309	2.8319	3.79578	0	0	3.08017	0	0.863981	0	5.16506	3.0165	2.36821	0	0	1.36144	2.92276	8.97445	2.44574	1.33194	0	Derl3	Der1-like domain family, member 3	10	75729247	75731775	1	1321
ENSMUSG00000009093	0	0	0	0	0	0	0	0	0	0	0	0.246852	0	0	0	0	1.40617	1.08414	0	0	0	0	1.33194	0	Gstt4	glutathione S-transferase, theta 4	10	75650777	75658377	-1	964
ENSMUSG00000009097	4.49899	0.956547	3.73615	14.9209	1.0377	1.88793	1.89789	3.42343	0	1.23207	3.22283	2.22166	5.64922	1.29126	5.0275	2.36821	7.03086	4.33655	2.72287	7.3069	4.48722	0	0.665969	0	Tbx1	T-box 1	16	18399729	18409421	-1	2511
ENSMUSG00000009108	1.12475	0.956547	1.86808	0	0	0.943966	0	1.14114	3.6437	2.46413	2.14855	0.740555	0	0	1.0055	0	0	3.25241	2.72287	1.46138	0	0	2.66388	4.0914	Gnat2	guanine nucleotide binding protein, alpha transducing 2	3	108000105	108008748	1	2054
ENSMUSG00000009112	1599.39	1460.65	1615.89	1248.39	1120.71	1308.34	1043.84	1101.2	773.921	739.857	311.54	1475.8	1489.13	1497.87	1144.26	1232.65	1265.56	1411.55	1177.64	1104.8	1349.53	1125.04	1109.5	1071.95	Bcl2l13	BCL2-like 13 (apoptosis facilitator)	6	120813173	120869803	1	349
ENSMUSG00000009114	4.49899	1.91309	0	1.24341	2.07539	1.88793	1.89789	2.28228	5.82992	3.08017	3.22283	1.85139	2.25969	1.29126	1.0055	1.1841	7.03086	1.08414	1.36144	2.92276	15.7053	0	1.99791	6.1371	2610028H24Rik	RIKEN cDNA 2610028H24 gene	10	76284915	76296944	1	1640
ENSMUSG00000009115	0	0	0	0	0	0	0	1.14114	0	0.616034	0	0	0	0	0	0	0	0	0	0	0	0	0	0	Spatc1l	spermatogenesis and centriole associated 1 like	10	76398106	76406035	1	1332
ENSMUSG00000009145	3.37424	1.91309	0	9.94729	11.4147	18.8793	14.2342	13.6937	21.8622	5.5443	30.0797	7.77582	6.77906	2.58253	7.0385	13.0252	8.43704	11.9255	2.72287	7.3069	13.4617	6.11435	17.3152	4.0914	Dqx1	DEAQ RNA-dependent ATPase	6	83034825	83044299	1	3257
ENSMUSG00000009185	2.24949	2.86964	16.8127	4.97365	3.11309	38.7026	22.7747	34.2343	197.488	148.464	536.063	11.9723	24.8566	0	10.055	7.10463	8.43704	2.16828	2.72287	7.3069	7.85264	19.5659	27.3047	34.7769	Ccl8	chemokine (C-C motif) ligand 8	11	82006011	82007625	1	511
ENSMUSG00000009207	220.45	153.047	274.607	120.611	121.41	126.491	133.801	211.111	174.169	213.148	127.839	151.073	185.294	229.845	129.71	125.515	137.805	94.32	133.421	169.52	116.668	157.75	156.503	181.044	Lnpk	lunapark, ER junction formation factor	2	74350635	74409779	-1	3321
ENSMUSG00000009210	2.24949	2.86964	1.86808	6.21706	7.26387	6.60776	6.64262	3.42343	1.45748	1.23207	0	5.55416	5.64922	14.2039	11.0605	13.0252	16.8741	6.50483	1.36144	2.92276	4.48722	1.22287	2.66388	3.06855	Prr29	proline rich 29	11	106256298	106268384	1	1112
ENSMUSG00000009214	0	0	0	0	0	0.943966	0.948946	0	0.728739	1.23207	2.14855	0	0	0	0	0	0	0	0	0	0	0	0	0	Mymk	myomaker, myoblast fusion factor	2	26951648	26962191	-1	1382
ENSMUSG00000009216	5.62374	1.91309	0	3.73024	9.33926	4.71983	1.89789	6.84685	1.45748	0.616034	0	1.97481	3.38953	6.45632	7.0385	7.10463	5.62469	7.58896	8.16861	4.38414	4.48722	3.66861	3.99581	4.0914	Fam163b	family with sequence similarity 163, member B	2	27000392	27032503	-1	2959
ENSMUSG00000009246	0	0	0	0	0	0	2.84684	0	0	0	0	0.370277	0	0	0	0	0	0	4.08431	0	0	0	0	0	Trpm5	transient receptor potential cation channel, subfamily M, member 5	7	142622890	142648379	-1	726
ENSMUSG00000009248	0	0	0	1.24341	0	0	0.948946	0	2.18622	2.46413	6.44565	0.246852	0	0	1.0055	0	0	0	0	1.46138	0	0	0	2.0457	Ascl2	achaete-scute family bHLH transcription factor 2	7	142520566	142523001	-1	1605
ENSMUSG00000009281	322.803	320.443	1019.97	264.847	315.46	329.444	342.569	247.628	199.675	203.907	394.259	316.711	301.668	258.253	320.755	269.976	319.201	241.763	319.937	295.199	498.082	281.26	364.951	306.855	Rarres2	retinoic acid receptor responder (tazarotene induced) 2	6	48546630	48549723	-1	2513
ENSMUSG00000009291	2130.27	1779.18	3134.63	1493.34	1606.35	1456.54	1502.18	1452.67	1619.26	1835.16	1549.11	1850.15	1804.36	1708.34	1626.9	1540.52	1487.73	1518.88	1516.64	1499.38	1553.7	1402.63	1477.12	1572.12	Pttg1ip	pituitary tumor-transforming 1 interacting protein	10	77417554	77434566	1	2294
ENSMUSG00000009292	8.99798	0.956547	1.86808	6.21706	9.33926	25.4871	58.8346	9.12914	46.6393	31.4177	120.319	5.55416	56.4922	5.16506	2.011	3.55231	1.40617	5.42069	6.80718	7.3069	20.1925	20.7888	9.98953	5.11425	Trpm2	transient receptor potential cation channel, subfamily M, member 2	10	77743556	77806397	-1	7274
ENSMUSG00000009293	1138.24	1046.46	2221.14	742.317	928.738	799.539	791.421	755.436	1305.9	1490.19	1005.52	1139.1	1124.19	1007.19	940.143	902.288	853.547	809.851	805.97	865.137	882.861	854.786	843.782	856.125	Ube2g2	ubiquitin-conjugating enzyme E2G 2	10	77458109	77481827	1	2031
ENSMUSG00000009350	0	0	0	0	0	0	0	0	0.728739	0.616034	2.14855	0	0	0	0	0	0	0	2.72287	0	0	0	0	0	Mpo	myeloperoxidase	11	87684407	87695239	1	2750
ENSMUSG00000009356	0	0	0	0	0	0	0	0	0	0	0	0	0	0	0	0	1.40617	0	0	0	0	0	0	0	Lpo	lactoperoxidase	11	87697254	87719115	-1	2926
ENSMUSG00000009376	25.8692	16.2613	42.9657	22.3814	51.8848	45.3103	39.8557	17.1171	53.198	49.2827	37.5996	58.5038	20.3372	32.2816	12.066	16.5775	29.5296	17.3462	25.8673	37.9959	58.3339	51.3605	33.9644	23.5255	Met	met proto-oncogene	6	17463799	17573979	1	6809
ENSMUSG00000009378	67.4848	61.219	108.348	54.7101	45.6586	52.8621	68.3241	62.7628	40.8094	22.1772	23.6341	52.5794	63.2713	85.2234	66.363	73.4145	60.4654	56.3752	91.2162	61.378	67.3083	50.1377	66.5969	53.1882	Slc16a12	solute carrier family 16 (monocarboxylic acid transporters), member 12	19	34645803	34724689	-1	4051
ENSMUSG00000009394	28.1187	31.566	20.5488	21.138	35.2817	49.0862	54.0899	37.6577	50.283	64.0675	62.308	37.398	23.7267	36.1554	29.1595	33.1549	30.9358	33.6083	27.2287	39.4573	45.994	47.6919	49.2817	38.8683	Syn2	synapsin II	6	115111863	115258967	1	2386
ENSMUSG00000009406	280.062	219.049	386.692	171.591	213.765	190.681	170.81	171.171	152.307	140.456	100.982	221.302	282.461	251.797	205.122	193.009	198.27	226.585	196.047	188.518	195.194	173.647	153.173	171.839	Elk1	ELK1, member of ETS oncogene family	X	20799634	20816847	-1	3548
ENSMUSG00000009418	214.827	224.788	70.9869	443.898	422.342	531.453	571.265	437.058	424.126	443.544	557.549	198.222	160.438	272.457	403.206	320.892	444.351	498.703	551.381	308.351	449.844	409.661	413.567	423.46	Nav1	neuron navigator 1	1	135362318	135615843	-1	13117
ENSMUSG00000009470	1348.57	1210.03	1744.78	872.875	773.083	917.535	902.447	968.83	1355.46	1577.66	823.969	1241.42	1230.4	1226.7	754.125	775.589	766.364	759.98	1004.74	1082.88	834.624	964.844	882.409	1000.35	Tnpo1	transportin 1	13	98975527	99062892	-1	8445
ENSMUSG00000009471	0	0	0	0	0	0	0	0	0	0	0	0.246852	0	0	1.0055	3.55231	0	1.08414	0	0	1.12181	0	0.665969	0	Myod1	myogenic differentiation 1	7	46025898	46028523	1	1861
ENSMUSG00000009487	1.12475	0	0	0	2.07539	1.88793	0	3.42343	0.728739	3.08017	2.14855	0.863981	0	0	0	2.36821	0	2.16828	1.36144	0	0	1.22287	0	0	Otog	otogelin	7	45890411	45960858	1	10043
ENSMUSG00000009535	191.207	238.18	295.156	151.696	148.39	164.25	141.393	179.159	343.236	308.017	263.198	227.35	173.996	228.554	166.913	149.197	171.553	156.116	164.734	206.055	192.951	214.002	197.793	178.999	Rnmt	RNA (guanine-7-) methyltransferase	18	68433426	68457923	1	5008
ENSMUSG00000009545	490.39	505.057	203.62	548.345	545.828	578.651	645.283	604.805	365.827	364.692	135.359	404.343	439.509	417.078	611.344	634.68	591.999	608.201	535.044	546.556	445.357	419.444	458.187	404.026	Kcnq1	potassium voltage-gated channel, subfamily Q, member 1	7	142660099	142980779	1	182
ENSMUSG00000009549	819.941	740.367	2320.15	598.081	551.016	570.155	588.346	618.499	563.316	582.152	750.919	872.127	780.722	721.817	610.339	615.734	562.469	559.415	589.502	621.087	608.019	578.417	614.689	616.778	Srp14	signal recognition particle 14	2	118306331	118310192	-1	798
ENSMUSG00000009551	1.12475	0	0	0	0	0	0	0	0	0	0	0.246852	0	0	0	0	1.40617	0	0	0	0	0	0	0	6330409D20Rik	RIKEN cDNA 6330409D20 gene	2	32622632	32631028	-1	732
ENSMUSG00000009555	286.811	252.528	356.802	282.254	299.894	223.72	204.023	235.075	424.855	494.675	770.256	298.073	257.604	287.952	303.661	338.654	286.859	276.455	239.613	246.973	291.67	256.803	270.383	226.05	Cdk9	cyclin-dependent kinase 9 (CDC2-related kinase)	2	32595796	32603088	-1	3565
ENSMUSG00000009563	91.1045	110.003	168.127	93.2559	114.147	103.836	92.9967	82.1623	150.12	166.329	233.118	108.244	98.2964	111.049	147.809	111.306	112.494	101.909	91.2162	132.986	123.399	106.39	95.8995	82.8508	Tor2a	torsin family 2, member A	2	32647246	32652256	1	1536
ENSMUSG00000009566	57.3621	40.175	69.1188	85.7954	101.694	74.5733	74.9667	50.2103	82.3476	73.924	136.433	62.9472	61.0116	73.6021	67.3685	85.2555	84.3704	84.5627	91.2162	58.4552	78.5264	80.7094	47.9498	37.8454	Fpgs	folylpolyglutamyl synthetase	2	32572621	32594157	-1	2273
ENSMUSG00000009569	318.304	359.661	289.552	334.478	337.251	340.772	492.503	408.529	560.401	702.895	642.417	350.653	284.721	417.078	339.859	333.918	458.412	382.701	390.732	444.26	315.227	383.981	430.216	392.774	Mrtfb	myocardin related transcription factor B	16	13074345	13235393	1	5815
ENSMUSG00000009575	1542.03	1500.82	2245.43	894.013	870.627	815.586	911.937	883.244	988.899	1048.49	544.658	1638.35	1950.11	1703.18	1108.06	1037.28	881.67	873.815	1101.4	1044.89	937.83	1359.83	1073.54	1091.38	Cbx5	chromobox 5	15	103099971	103148243	-1	8803
ENSMUSG00000009580	0	0	0	0	0	0	0	0	0	0	0	0	0	0	0	0	0	0	0	0	0	0	0	0	Odam	odontogenic, ameloblast asssociated	5	88032888	88042033	1	1370
ENSMUSG00000009585	41.6157	80.3499	57.9103	79.5784	108.958	103.836	119.567	92.4325	207.691	187.89	340.545	57.5164	77.9592	61.9807	85.4675	79.335	101.244	82.3945	95.3005	81.8373	100.963	163.865	200.457	164.679	Apobec3	apolipoprotein B mRNA editing enzyme, catalytic polypeptide 3	15	79775860	79800107	1	759
ENSMUSG00000009588	0	0	0	0	0	0	0	0	0	0	0	0	0	0	1.0055	0	0	0	0	0	0	0	0.665969	0	St6galnac1	ST6 (alpha-N-acetyl-neuraminyl-2,3-beta-galactosyl-1,3)-N-acetylgalactosaminide alpha-2,6-sialyltransferase 1	11	116655851	116666333	-1	2392
ENSMUSG00000009596	0	0	0	0	0	0	0	0	0.728739	1.8481	1.07428	0	0	0	0	0	0	0	0	0	0	0	0	0	Taf7l	TATA-box binding protein associated factor 7 like	X	133360867	133377239	-1	1933
ENSMUSG00000009614	154.09	79.3934	173.731	139.262	114.147	100.06	77.8135	98.1382	88.9062	124.439	195.518	129.967	75.6995	112.34	141.776	93.5443	178.584	148.527	152.481	141.754	149.2	58.6977	115.213	83.8737	Sardh	sarcosine dehydrogenase	2	27078405	27138349	-1	2744
ENSMUSG00000009621	221.575	169.309	52.3061	237.492	244.896	268.086	223.002	212.252	252.873	271.055	348.065	182.67	205.632	174.321	291.595	219.059	282.641	235.258	270.926	227.975	182.854	275.146	209.114	161.61	Vav2	vav 2 oncogene	2	27152116	27317045	-1	5098
ENSMUSG00000009628	10.1227	2.86964	0	3.73024	0	0.943966	2.84684	0	3.6437	3.08017	10.7428	0.123426	0	1.29126	0	0	2.81235	2.16828	1.36144	0	0	1.22287	0	2.0457	Tex15	testis expressed gene 15	8	34006766	34075610	1	706
ENSMUSG00000009630	470.144	473.491	1062.94	446.385	541.677	384.194	396.659	373.154	509.389	463.257	424.339	539.371	475.664	495.846	466.552	470.09	420.446	406.552	424.768	464.719	466.671	500.154	521.454	503.242	Ppp2cb	protein phosphatase 2 (formerly 2A), catalytic subunit, beta isoform	8	34089653	34109469	1	1469
ENSMUSG00000009633	384.664	292.703	977.004	467.523	353.854	332.276	296.071	368.589	169.068	126.287	105.279	413.23	392.056	493.263	444.431	537.584	379.667	285.128	311.769	279.124	462.184	228.677	275.045	247.53	G0s2	G0/G1 switch gene 2	1	192954469	192955525	-1	871
ENSMUSG00000009640	157.465	157.83	186.808	159.157	152.541	146.315	182.198	159.76	157.408	182.346	171.884	164.527	151.399	182.068	197.078	183.536	153.273	152.863	157.927	169.52	148.078	150.413	140.519	154.45	Dmap1	DNA methyltransferase 1-associated protein 1	4	117531878	117539470	-1	1771
ENSMUSG00000009646	1.12475	0	0	0	1.0377	0	0.948946	0	0	0.616034	0	0	0	0	0	0	0	0	0	0	0	0	0	0	Pla2g12b	phospholipase A2, group XIIB	10	59239482	59257798	1	1091
ENSMUSG00000009647	309.306	286.007	362.407	289.715	264.612	200.121	233.441	261.322	179.999	186.658	163.29	274.869	235.008	272.457	272.491	254.583	226.394	252.604	303.6	277.662	297.279	262.917	242.413	272.078	Mcu	mitochondrial calcium uniporter	10	59282806	59452514	-1	1368
ENSMUSG00000009654	1.12475	8.60892	1.86808	0	0	1.88793	11.3873	2.28228	4.37244	6.77637	9.66848	0.123426	0	1.29126	0	0	0	0	2.72287	1.46138	2.24361	1.22287	1.33194	3.06855	Oit3	oncoprotein induced transcript 3	10	59258780	59277600	-1	2717
ENSMUSG00000009670	10.1227	0.956547	9.34038	2.48682	6.22617	0.943966	0.948946	2.28228	6.55866	2.46413	2.14855	1.35768	2.25969	1.29126	4.022	1.1841	0	4.33655	5.44574	2.92276	0	3.66861	0.665969	2.0457	Tex11	testis expressed gene 11	X	99882254	100103273	-1	3278
ENSMUSG00000009681	48.3641	40.175	7.4723	131.802	164.994	204.841	152.78	171.171	576.433	787.291	479.127	70.3527	75.6995	65.8545	160.88	132.62	123.743	98.6565	118.445	74.5304	129.008	96.6067	123.87	50.1196	Bcr	BCR activator of RhoGEF and GTPase	10	74896424	75020753	1	6839
ENSMUSG00000009687	206.954	186.527	356.802	119.368	213.765	319.06	308.407	246.487	1122.99	1192.03	2711.47	229.942	190.944	135.583	194.062	195.377	250.299	207.07	170.179	210.439	304.009	474.473	465.512	380.5	Fxyd5	FXYD domain-containing ion transport regulator 5	7	30732147	30741906	-1	1166
ENSMUSG00000009731	10.1227	10.522	1.86808	13.6775	11.4147	10.3836	12.3363	13.6937	33.522	22.1772	36.5254	5.43073	7.90891	2.58253	12.066	21.3139	1.40617	15.1779	8.16861	10.2297	10.0963	12.2287	10.6555	5.11425	Kcnd1	potassium voltage-gated channel, Shal-related family, member 1	X	7688528	7704519	1	5287
ENSMUSG00000009733	199.08	123.395	117.689	149.209	177.446	134.987	130.006	119.82	105.667	89.9409	68.7536	142.433	167.217	179.486	168.924	124.331	150.46	150.695	156.565	109.604	151.444	113.727	148.511	100.239	Tfcp2	transcription factor CP2	15	100395893	100449889	-1	521
ENSMUSG00000009734	0	0	0	0	0	0.943966	0	0	0	0.616034	0	0.246852	0	0	0	0	0	0	1.36144	1.46138	0	0	5.32775	0	Pou6f2	POU domain, class 6, transcription factor 2	13	18295683	18572271	-1	5977
ENSMUSG00000009739	83.2313	81.3065	31.7573	161.644	183.672	128.379	195.483	162.042	101.295	178.034	157.919	119.97	128.802	90.3885	161.886	224.98	243.268	176.714	151.119	178.288	127.886	135.739	119.208	66.4852	Pou6f1	POU domain, class 6, transcription factor 1	15	100473199	100497865	-1	4575
ENSMUSG00000009741	558.999	503.143	212.961	668.956	615.354	637.177	404.251	631.052	884.69	840.886	950.734	381.633	523.118	510.049	644.526	699.806	651.058	623.379	383.925	688.31	633.82	512.382	554.752	478.694	Ubp1	upstream binding protein 1	9	113760002	113806270	1	2320
ENSMUSG00000009772	52.8631	48.7839	37.3615	79.5784	74.7141	80.2371	78.7625	75.3154	187.286	208.219	391.036	49.1235	67.7906	55.5244	74.407	82.8873	56.2469	76.9738	55.8189	73.069	67.3083	88.0466	85.91	60.3481	Nuak2	NUAK family, SNF1-like kinase, 2	1	132243864	132261226	1	2936
ENSMUSG00000009828	227.199	229.571	203.62	185.268	175.371	223.72	221.104	183.724	263.075	299.392	283.609	206.862	196.593	289.243	163.897	197.745	151.867	178.883	227.36	268.894	275.964	275.146	204.452	182.067	Cilk1	ciliogenesis associated kinase 1	9	78016474	78079389	1	6560
ENSMUSG00000009863	11524.2	11029.9	23631.2	9141.56	9025.88	8138.87	7776.61	8501.51	2817.31	2111.15	2307.54	11693.7	11568.5	10665.8	9536.16	9508.36	9127.47	9308.41	8688.68	8883.73	7958.09	6544.8	7547.42	7461.69	Sdhb	succinate dehydrogenase complex, subunit B, iron sulfur (Ip)	4	140688514	140706504	1	1142
ENSMUSG00000009876	121.473	84.1761	130.765	95.7427	123.486	92.5086	104.384	92.4325	43.7244	28.3376	79.4964	86.2746	96.0367	87.806	137.754	116.042	108.275	98.6565	99.3848	96.4511	67.3083	108.835	109.885	101.262	Cox4i2	cytochrome c oxidase subunit 4I2	2	152596093	152606957	1	727
ENSMUSG00000009894	610.738	538.536	859.315	512.286	443.096	422.897	459.29	423.364	373.115	346.827	252.455	643.419	641.751	559.117	515.822	485.483	433.101	540.985	515.984	542.172	454.331	394.987	448.197	482.785	Snap47	synaptosomal-associated protein, 47	11	59297960	59342012	-1	1896
ENSMUSG00000009900	0	0	0	0	0	0	0	0	0	0	0	0	0	0	0	0	0	0	0	0	0	0	0	0	Wnt3a	wingless-type MMTV integration site family, member 3A	11	59138859	59181578	-1	2761
ENSMUSG00000009905	136.094	120.525	203.62	120.611	104.807	115.164	115.771	126.667	182.914	214.996	259.975	150.209	170.606	134.291	127.699	131.436	150.46	105.161	73.5175	140.293	120.033	122.287	127.2	122.742	Kdsr	3-ketodihydrosphingosine reductase	1	106648189	106687457	-1	5518
ENSMUSG00000009907	492.639	499.317	519.325	527.207	415.078	342.66	528.563	490.691	760.804	797.148	449.047	514.562	560.403	512.632	477.613	455.88	358.574	481.357	412.515	495.408	487.986	531.948	511.464	520.63	Vps4b	vacuolar protein sorting 4B	1	106691801	106724458	-1	4539
ENSMUSG00000009927	3621.69	3664.53	9198.4	2448.28	2493.58	2712.01	2539.38	2518.5	3234.15	3479.36	5186.6	3842.99	3442.63	3274.65	2497.66	2738.83	2431.27	2300.54	2517.29	3016.29	2471.34	2634.06	2767.77	3054.23	Rps25	ribosomal protein S25	9	44318436	44321724	1	1280
ENSMUSG00000009941	1.12475	0.956547	0	0	1.0377	3.77586	0.948946	1.14114	3.6437	1.23207	4.2971	0.246852	0	0	0	0	1.40617	0	1.36144	0	0	0	0	2.0457	Nxf2	nuclear RNA export factor 2	X	133845275	133865503	-1	2375
ENSMUSG00000009995	562.374	604.537	821.953	553.318	629.881	573.931	620.611	540.901	390.604	301.241	490.944	631.693	644.011	597.855	633.465	663.099	562.469	540.985	536.406	594.782	535.101	480.588	524.783	505.288	Taz	tafazzin	X	73325518	73333757	1	277
ENSMUSG00000010021	2.24949	0	0	1.24341	9.33926	2.8319	1.89789	4.56457	6.55866	1.8481	15.0399	1.35768	3.38953	1.29126	14.077	9.47284	2.81235	6.50483	8.16861	4.38414	3.36542	7.33722	4.66178	1.02285	Kif19a	kinesin family member 19A	11	114656214	114681565	1	1959
ENSMUSG00000010025	564.623	509.839	693.056	467.523	491.868	427.616	512.431	514.655	542.182	559.975	531.766	561.217	473.405	557.826	529.899	515.086	524.502	536.648	526.876	553.863	495.838	525.834	540.767	686.332	Aldh3a2	aldehyde dehydrogenase family 3, subfamily A2	11	61114243	61158290	-1	2892
ENSMUSG00000010044	1.12475	0	0	1.24341	2.07539	0	0.948946	0	0	0	0	0	0	0	0	1.1841	5.62469	1.08414	0	7.3069	1.12181	2.44574	1.99791	0	Zmynd10	zinc finger, MYND domain containing 10	9	107424497	107428518	1	1765
ENSMUSG00000010045	276.688	242.963	304.496	239.978	250.085	276.582	268.552	221.382	285.666	322.802	356.659	274.005	233.878	213.059	286.568	259.319	243.268	281.876	174.264	254.28	253.528	187.099	235.087	184.113	Tmem115	transmembrane protein 115	9	107411144	107415872	1	2194
ENSMUSG00000010047	313.805	261.137	610.861	246.196	195.087	324.724	232.492	237.358	211.334	230.397	321.208	336.706	371.719	330.564	327.793	275.896	219.363	406.552	264.119	308.351	254.65	187.099	388.26	255.712	Hyal2	hyaluronoglucosaminidase 2	9	107445144	107449978	1	323
ENSMUSG00000010048	374.541	315.66	427.789	309.61	266.688	290.741	275.194	318.379	177.084	192.819	224.524	363.736	395.445	304.738	362.986	386.018	364.199	295.97	343.082	270.355	360.1	347.295	262.392	300.718	Ifrd2	interferon-related developmental regulator 2	9	107464841	107470584	1	2056
ENSMUSG00000010051	17.996	36.3488	7.4723	50.9799	56.0356	36.8147	66.4262	42.2223	128.987	139.224	62.308	20.2418	67.7906	41.3205	33.1815	74.5986	73.121	41.1972	99.3848	26.3048	81.8918	36.6861	69.9267	78.7594	Hyal1	hyaluronoglucosaminidase 1	9	107454126	107458909	1	2706
ENSMUSG00000010054	419.531	416.098	1001.29	364.32	307.158	282.246	321.693	279.58	239.755	189.122	200.89	488.149	401.095	399.001	391.14	390.755	347.325	337.167	341.72	378.498	350.003	256.803	303.682	370.272	Tusc2	tumor suppressor 2, mitochondrial calcium regulator	9	107440454	107443311	1	1665
ENSMUSG00000010057	222.7	206.614	343.726	196.459	168.107	152.922	180.3	190.571	130.444	114.582	118.17	243.889	230.488	278.913	224.227	223.796	182.802	211.407	202.854	182.673	164.905	140.63	179.146	163.656	Nprl2	NPR2 like, GATOR1 complex subunit	9	107419425	107422905	1	1441
ENSMUSG00000010064	822.19	753.759	543.61	1137.72	1026.28	767.444	816.093	802.223	171.983	149.08	117.096	726.361	773.943	706.322	1122.14	1319.09	866.202	987.649	827.753	815.45	809.944	787.528	807.82	556.43	Slc38a3	solute carrier family 38, member 3	9	107527833	107546729	-1	3151
ENSMUSG00000010066	22.4949	12.4351	18.6808	47.2496	76.7895	19.8233	57.8857	27.3874	12.3886	12.3207	2.14855	12.7129	21.467	23.2428	25.1375	54.4688	12.6556	61.7958	73.5175	75.9918	143.591	6.11435	17.3152	24.5484	Cacna2d2	calcium channel, voltage-dependent, alpha 2/delta subunit 2	9	107276811	107406542	1	5783
ENSMUSG00000010067	148.467	145.395	181.203	211.38	222.067	214.28	190.738	183.724	470.766	531.637	577.96	183.904	185.294	157.534	200.095	246.294	248.893	185.388	208.3	166.597	215.387	264.14	247.74	185.136	Rassf1	Ras association (RalGDS/AF-6) domain family member 1	9	107428754	107439466	1	1787
ENSMUSG00000010080	236.197	217.136	108.348	373.024	319.61	324.724	366.293	308.108	389.876	402.886	146.101	223.648	275.682	277.622	444.431	504.429	541.377	376.196	315.853	241.128	240.066	283.706	284.369	252.644	Epn3	epsin 3	11	94380425	94390800	-1	3884
ENSMUSG00000010086	0	1.91309	1.86808	0	0	0	2.84684	0	0	0	1.07428	0.370277	1.12984	0	1.0055	0	1.40617	3.25241	0	1.46138	5.60903	0	0	1.02285	Rnf112	ring finger protein 112	11	61339268	61344957	-1	3161
ENSMUSG00000010095	444.275	453.403	444.602	553.318	406.777	724.022	558.929	648.169	2345.08	2903.37	2132.44	437.668	448.548	411.913	516.827	652.442	430.289	424.982	394.816	526.097	445.357	486.702	524.117	446.985	Slc3a2	solute carrier family 3 (activators of dibasic and neutral amino acid transport), member 2	19	8684246	8700733	-1	2813
ENSMUSG00000010097	466.77	446.707	407.24	803.244	607.052	469.151	470.677	578.559	429.956	555.046	1622.16	516.167	416.912	539.749	455.492	575.475	476.693	470.516	502.37	562.631	616.993	546.623	644.658	449.031	Nxf1	nuclear RNA export factor 1	19	8734437	8748286	1	2326
ENSMUSG00000010110	407.159	339.574	496.908	411.569	375.646	407.793	375.783	359.46	633.275	711.519	751.993	366.945	394.316	401.583	433.371	412.068	369.823	379.448	352.612	379.959	398.241	507.491	426.886	420.391	Stx5a	syntaxin 5A	19	8718777	8733433	1	1697
ENSMUSG00000010122	1073.01	1208.12	1899.83	1007.16	1013.83	971.341	1023.91	877.538	547.283	348.675	195.518	1344.6	1071.09	1209.91	956.231	995.832	967.447	959.462	1000.66	913.363	978.215	963.621	847.112	1062.74	Slc47a1	solute carrier family 47, member 1	11	61234227	61269171	-1	2639
ENSMUSG00000010136	0	0	0	0	0	0	0	0	0	0	0	0	0	0	0	0	1.40617	0	0	0	2.24361	0	0	0	Pifo	primary cilia formation	3	105904273	105921962	-1	956
ENSMUSG00000010142	10.1227	12.4351	16.8127	7.46047	12.4523	20.7672	15.1831	14.8349	87.4487	58.5232	92.3877	14.8111	47.4534	12.9126	11.0605	9.47284	15.4679	13.0097	28.5901	10.2297	16.8271	29.3489	26.6388	23.5255	Tnfrsf13b	tumor necrosis factor receptor superfamily, member 13b	11	61017581	61040198	1	2556
ENSMUSG00000010154	0	0	0	1.24341	0	3.77586	0	2.28228	42.2669	36.346	24.7083	0.123426	0	0	1.0055	0	2.81235	1.08414	2.72287	2.92276	2.24361	1.22287	1.99791	0	Spire2	spire type actin nucleation factor 2	8	124059452	124096254	1	2330
ENSMUSG00000010175	794.072	914.458	607.125	820.652	915.248	958.125	964.129	1060.12	439.43	445.392	121.393	843.368	928.732	1218.95	659.608	571.923	798.706	967.051	1056.47	1110.65	1052.25	742.282	773.19	973.753	Prox1	prospero homeobox 1	1	189850232	189902911	-1	7913
ENSMUSG00000010205	143.968	145.395	59.7784	356.859	349.703	272.806	266.654	225.946	227.367	189.738	230.969	174.277	188.684	194.981	404.211	372.993	359.98	363.186	228.721	184.134	246.797	185.876	216.44	119.673	Raver1	ribonucleoprotein, PTB-binding 1	9	20985454	21003304	-1	3470
ENSMUSG00000010277	4296.54	4214.54	782.724	5625.19	5764.4	4125.13	4514.13	4315.8	3822.24	2791.25	1901.47	4485.29	5420.99	4458.74	5363.34	5230.19	6385.43	5963.84	5467.53	4349.07	4606.13	4892.7	4210.25	4384.96	2610507B11Rik	RIKEN cDNA 2610507B11 gene	11	78152578	78181449	1	895
ENSMUSG00000010290	546.627	570.102	930.302	411.569	432.719	410.625	371.987	385.706	307.528	216.228	132.136	567.265	564.922	561.7	383.096	369.441	448.569	439.076	431.575	493.947	419.555	430.45	400.247	449.031	AI597479	expressed sequence AI597479	1	43137870	43155107	1	3458
ENSMUSG00000010307	466.77	490.708	934.038	365.563	313.384	398.353	383.374	350.331	298.054	292.616	503.835	382.743	406.744	410.622	398.178	351.679	390.916	294.885	318.576	347.809	262.503	354.632	386.262	281.284	Tmem86a	transmembrane protein 86A	7	46700349	46704525	1	1831
ENSMUSG00000010311	4.49899	2.86964	0	0	0	1.88793	2.84684	0	0.728739	1.23207	0	1.23426	2.25969	0	4.022	4.73642	4.21852	1.08414	1.36144	8.76828	7.85264	0	1.33194	2.0457	Optc	opticin	1	133824937	133835737	-1	1885
ENSMUSG00000010342	13.497	1.91309	0	2.48682	4.15078	3.77586	0.948946	1.14114	3.6437	25.8734	45.1196	0.987406	0	0	2.011	4.73642	16.8741	2.16828	2.72287	11.691	2.24361	1.22287	1.99791	2.0457	Tex14	testis expressed gene 14	11	87295891	87446649	1	4763
ENSMUSG00000010358	227.199	201.831	442.734	251.169	229.331	303.957	284.684	313.814	414.653	268.591	552.178	279.066	311.837	167.864	292.601	266.424	271.391	249.352	270.926	282.046	296.157	472.028	432.88	399.934	Ifi35	interferon-induced protein 35	11	101339233	101349524	1	1362
ENSMUSG00000010362	416.157	366.357	1061.07	359.346	296.781	305.845	310.305	342.343	88.1775	73.308	76.2736	415.698	394.316	429.991	385.107	349.311	378.26	319.821	343.082	322.965	362.343	253.134	323.661	321.175	Rdm1	RAD52 motif 1	11	101518021	101526926	1	434
ENSMUSG00000010376	907.671	828.369	2129.61	502.338	670.351	654.168	662.364	686.968	681.371	556.278	1080.72	871.139	834.955	772.176	656.592	677.308	611.685	614.706	589.502	669.312	548.563	659.127	617.353	744.635	Nedd8	neural precursor cell expressed, developmentally down-regulated gene 8	14	55899720	55909581	-1	824
ENSMUSG00000010392	616.362	442.881	734.154	375.51	312.346	498.414	402.353	450.751	451.09	500.835	326.58	429.769	445.159	433.865	383.096	326.813	367.011	376.196	401.624	412.109	363.465	443.902	426.886	444.94	Gosr1	golgi SNAP receptor complex member 1	11	76617428	76654405	-1	4289
ENSMUSG00000010406	165.338	147.308	267.135	139.262	108.958	168.97	150.882	180.3	167.61	187.89	440.453	177.363	164.957	143.33	158.869	134.988	161.71	153.948	133.421	134.447	152.566	182.208	159.833	135.016	Mrpl52	mitochondrial ribosomal protein L52	14	54664366	54667213	1	418
ENSMUSG00000010435	0	0	0	0	0	0	0	0	0	0	0	0	0	0	0	0	0	0	0	0	0	0	0	0	Spaca7	sperm acrosome associated 7	8	12623029	12650744	1	907
ENSMUSG00000010453	628.734	645.669	155.05	855.467	749.216	785.379	795.217	870.692	899.993	1092.23	605.891	592.074	629.323	621.098	844.62	741.25	793.081	894.413	819.584	720.461	799.848	689.698	695.271	523.699	Kansl3	KAT8 regulatory NSL complex subunit 3	1	36374811	36408262	-1	4527
ENSMUSG00000010461	2.24949	3.82619	13.0765	9.94729	10.377	7.55172	12.3363	5.70571	56.8417	37.5781	49.4167	6.54157	4.51938	9.03885	4.022	3.55231	8.43704	7.58896	2.72287	5.84552	6.73083	11.0058	10.6555	8.1828	Eya4	EYA transcriptional coactivator and phosphatase 4	10	22978862	23226684	-1	5304
ENSMUSG00000010476	129.346	150.178	65.3826	139.262	148.39	138.763	129.057	149.49	86.72	90.557	112.799	133.794	115.244	143.33	165.908	138.54	157.491	127.928	137.505	135.908	112.181	163.865	165.826	146.268	Ebf3	early B cell factor 3	7	136795402	136916174	-1	4838
ENSMUSG00000010492	38.2414	35.3922	13.0765	62.1706	23.867	16.9914	23.7236	26.2463	0.728739	0	0	17.5265	36.155	58.1069	70.385	24.8662	33.7481	29.2717	72.1561	43.8414	17.9489	6.11435	11.9874	14.3199	Uckl1os	uridine-cytidine kinase 1-like 1, opposite strand	2	181220273	181226963	1	442
ENSMUSG00000010505	0	0	0	0	0	0	0	0	2.18622	0	0	0	0	0	0	0	0	0	0	0	0	0	0	0	Myt1	myelin transcription factor 1	2	181405125	181469590	1	5327
ENSMUSG00000010517	1001.03	955.59	1047.99	908.934	1008.64	791.043	1036.25	1019.04	695.217	713.983	356.659	1116.51	1008.95	998.147	779.263	987.543	822.611	981.144	1100.04	1040.5	933.342	967.29	841.785	1057.63	Faf1	Fas-associated factor 1	4	109533785	109821157	1	4468
ENSMUSG00000010529	0	5.73928	28.0211	4.97365	4.15078	0.943966	8.54051	0	1.45748	3.6962	8.5942	4.81361	0	1.29126	6.033	9.47284	2.81235	1.08414	2.72287	1.46138	1.12181	1.22287	2.66388	7.15995	Gm266	predicted gene 266	12	111451043	111452257	-1	1215
ENSMUSG00000010538	21.3702	20.0875	76.5911	19.8946	23.867	19.8233	22.7747	14.8349	21.8622	12.3207	31.154	25.4257	23.7267	11.6214	31.1705	15.3934	30.9358	32.5241	27.2287	8.76828	25.8015	12.2287	13.3194	19.4341	Tsacc	TSSK6 activating co-chaperone	3	88190064	88204306	-1	584
ENSMUSG00000010554	281.187	307.051	119.557	244.952	321.686	238.823	325.488	253.334	362.184	332.042	134.284	345.592	310.707	343.476	247.353	326.813	253.111	316.568	228.721	298.122	365.709	332.621	241.747	321.175	Mettl16	methyltransferase like 16	11	74661656	74719351	1	2073
ENSMUSG00000010592	3.37424	2.86964	0	0	1.0377	0.943966	1.89789	0	4.37244	4.31224	3.22283	2.59194	2.25969	2.58253	2.011	2.36821	8.43704	4.33655	1.36144	0	3.36542	3.66861	0.665969	4.0914	Dazl	deleted in azoospermia-like	17	50586423	50600664	-1	2820
ENSMUSG00000010601	1.12475	0	3.73615	0	0	0	2.84684	0	1.45748	0	2.14855	0.493703	2.25969	0	1.0055	0	2.81235	0	1.36144	1.46138	0	1.22287	1.99791	1.02285	Apol7a	apolipoprotein L 7a	15	77272419	77283310	-1	2390
ENSMUSG00000010607	149.591	127.221	455.81	110.664	89.2418	129.323	105.333	98.1382	41.5382	49.8987	94.5362	162.058	141.23	147.204	127.699	136.172	127.962	113.834	91.2162	90.6056	94.2317	94.161	82.5801	69.5538	Pigyl	phosphatidylinositol glycan anchor biosynthesis, class Y-like	9	22068142	22069654	1	695
ENSMUSG00000010608	350.921	502.187	140.106	656.521	646.484	669.272	701.271	597.959	1028.98	1316.46	1331.03	384.718	463.236	587.525	627.432	547.056	763.552	647.23	782.825	558.247	900.81	711.71	702.597	688.378	Rbm25	RNA binding motif protein 25	12	83678010	83729897	1	2046
ENSMUSG00000010609	169.837	125.308	128.897	187.755	151.504	153.866	163.219	149.49	228.095	262.43	469.458	147.864	149.139	167.864	141.776	193.009	153.273	149.611	136.144	135.908	173.88	119.841	166.492	129.902	Psen2	presenilin 2	1	180054569	180091003	-1	1170
ENSMUSG00000010651	1.12475	0	0	1.24341	0	0	10.4384	2.28228	0	0	2.14855	0.123426	1.12984	0	2.011	0	0	2.16828	2.72287	0	17.9489	1.22287	0.665969	0	Acaa1b	acetyl-Coenzyme A acyltransferase 1B	9	118977091	118986161	-1	1689
ENSMUSG00000010660	272.189	154.004	162.523	201.433	267.726	236.935	232.492	230.511	133.359	189.122	181.553	239.199	216.93	235.01	270.48	266.424	237.643	253.688	236.89	236.744	229.97	183.43	201.123	182.067	Plcd1	phospholipase C, delta 1	9	118900595	118922570	-1	2706
ENSMUSG00000010663	248.569	229.571	168.127	299.662	321.686	289.797	320.744	294.415	486.069	508.228	638.12	258.207	294.889	231.136	258.414	335.102	362.793	351.261	299.516	305.428	356.734	343.626	315.003	360.043	Fads1	fatty acid desaturase 1	19	10160252	10174241	1	3460
ENSMUSG00000010721	382.414	335.748	590.312	267.334	300.932	222.776	249.573	236.216	142.104	128.751	107.428	285.237	296.019	335.729	221.21	291.29	212.332	216.828	269.564	309.813	213.143	202.996	259.062	235.255	Lmbr1	limb region 1	5	29434800	29583388	-1	4926
ENSMUSG00000010751	13.497	26.7833	16.8127	23.6248	43.5832	63.2457	68.3241	28.5286	32.0645	36.346	58.0109	27.0302	38.4147	49.068	33.1815	28.4185	113.9	29.2717	35.3973	87.6828	37.0196	73.3722	53.9435	60.3481	Tnfrsf22	tumor necrosis factor receptor superfamily, member 22	7	143188543	143203398	-1	4170
ENSMUSG00000010755	147.342	144.439	39.2296	226.301	159.805	279.414	263.807	216.817	816.917	1088.53	1162.37	175.388	196.593	129.126	236.293	139.724	172.959	200.565	270.926	172.443	212.021	232.345	199.791	196.387	Cars	cysteinyl-tRNA synthetase	7	143110967	143153827	-1	3222
ENSMUSG00000010760	0	0	0	1.24341	0	0	0	0	0	0	0	0	0	0	0	0	0	0	0	0	0	0	0	0	Phlda2	pleckstrin homology like domain, family A, member 2	7	143055282	143056887	-1	757
ENSMUSG00000010796	0	3.82619	11.2085	0	0	0	0.948946	0	0	0.616034	0	2.59194	0	0	0	0	0	0	1.36144	0	1.12181	0	0.665969	1.02285	Asz1	ankyrin repeat, SAM and basic leucine zipper domain containing 1	6	18050963	18109060	-1	1736
ENSMUSG00000010797	6.74848	2.86964	3.73615	1.24341	2.07539	5.66379	2.84684	5.70571	8.74487	3.6962	13.9656	3.94963	5.64922	6.45632	5.0275	2.36821	0	0	6.80718	2.92276	12.3399	4.89148	8.65759	7.15995	Wnt2	wingless-type MMTV integration site family, member 2	6	17988939	18030584	-1	2255
ENSMUSG00000010803	1.12475	1.91309	1.86808	0	0	0	0	12.5526	0	0.616034	0	0.863981	0	3.87379	2.011	1.1841	0	0	5.44574	0	0	0	0.665969	0	Gabra1	gamma-aminobutyric acid (GABA) A receptor, subunit alpha 1	11	42021766	42073757	-1	4045
ENSMUSG00000010825	0	0	0	0	0	0	0	0	0	0	0	0.370277	0	0	0	0	0	0	0	0	0	0	0	0	Grid2ip	glutamate receptor, ionotropic, delta 2 (Grid2) interacting protein 1	5	143343093	143377907	1	3825
ENSMUSG00000010830	115.849	130.09	270.871	115.637	132.825	129.323	141.393	84.4445	195.302	202.059	340.545	115.527	92.6472	94.2623	108.594	131.436	120.931	102.993	117.083	132.986	131.251	117.395	110.551	144.222	Kdelr3	KDEL (Lys-Asp-Glu-Leu) endoplasmic reticulum protein retention receptor 3	15	79400612	79411940	1	1411
ENSMUSG00000010841	0	0	0	0	0	0	0	0	0	0	0	0	0	0	0	0	0	0	0	0	0	0	0	0	Cfap97d1	CFAP97 domain containing 1	11	101875105	101883090	1	608
ENSMUSG00000010911	682.722	546.188	1311.39	481.2	490.83	439.888	443.158	507.808	218.622	176.186	241.712	659.587	639.492	586.234	453.481	493.772	524.502	440.16	559.55	536.327	487.986	557.628	530.777	667.921	Apip	APAF1 interacting protein	2	102904020	102922989	1	919
ENSMUSG00000010914	2378.84	2304.32	2781.56	1610.22	1727.76	1365.92	1259.25	1534.84	798.698	624.658	338.397	2278.19	2249.52	2045.36	1877.27	1864.96	1510.23	1853.88	1851.55	1677.66	1426.94	1634.98	1393.21	1814.54	Pdhx	pyruvate dehydrogenase complex, component X	2	102851420	102903858	-1	2506
ENSMUSG00000010936	193.457	165.483	46.7019	279.768	239.708	225.608	244.828	207.688	288.581	285.84	279.312	178.227	176.256	184.651	302.656	235.637	244.674	252.604	265.48	214.823	223.239	176.093	203.12	178.999	Vac14	Vac14 homolog (S. cerevisiae)	8	111345217	111447030	1	3140
ENSMUSG00000011008	6.74848	8.60892	3.73615	3.73024	9.33926	11.3276	5.69367	4.56457	25.5059	14.7848	31.154	8.39295	18.0775	0	8.044	1.1841	1.40617	1.08414	9.53005	2.92276	4.48722	12.2287	9.98953	8.1828	Mcoln2	mucolipin 2	3	145855588	145901268	1	2520
ENSMUSG00000011034	11.2475	12.4351	41.0977	3.73024	7.26387	2.8319	8.54051	13.6937	2.18622	1.8481	0	16.9093	10.1686	24.534	10.055	4.73642	7.03086	14.0938	6.80718	8.76828	13.4617	13.4516	11.3215	15.3427	Slc5a1	solute carrier family 5 (sodium/glucose cotransporter), member 1	5	33261563	33320214	1	4104
ENSMUSG00000011096	290.185	289.834	336.254	300.906	299.894	307.733	291.326	332.072	367.285	515.62	525.321	324.363	297.149	281.496	372.035	359.968	269.985	319.821	221.914	230.898	250.163	168.756	256.398	196.387	Akt1s1	AKT1 substrate 1 (proline-rich)	7	44498415	44504845	1	1812
ENSMUSG00000011114	400.41	390.271	610.861	376.754	375.646	392.69	419.434	380	598.295	687.494	759.513	410.638	433.86	349.933	415.272	415.621	352.949	332.83	378.479	374.113	383.658	476.919	450.195	446.985	Tbrg1	transforming growth factor beta regulated gene 1	9	37560059	37568608	-1	1984
ENSMUSG00000011118	0	0.956547	0	0	0	0	0	0	0	0	0	0	0	0	0	0	0	0	0	0	0	0	0	0	Panx3	pannexin 3	9	37571198	37580531	-1	2531
ENSMUSG00000011148	1498.16	1308.56	1047.99	1464.74	1289.86	1285.68	1196.62	1329.43	715.622	709.671	674.645	1390.89	1381.8	1233.16	1490.15	1373.56	1355.55	1379.02	1253.88	1138.42	1033.18	914.706	1008.28	868.399	Adssl1	adenylosuccinate synthetase like 1	12	112586479	112607794	1	1777
ENSMUSG00000011154	0	0	0	0	1.0377	0	3.79578	0	0	0.616034	2.14855	0.493703	0	0	0	0	0	0	0	0	0	0	1.33194	0	Cfap161	cilia and flagella associated protein 161	7	83423309	83444088	-1	2868
ENSMUSG00000011158	146.217	131.047	72.8549	213.867	195.087	213.336	186.942	205.406	258.703	288.92	295.426	149.222	161.568	147.204	198.084	196.561	165.928	177.799	176.987	246.973	255.772	167.533	227.095	177.976	Brf1	BRF1, RNA polymerase III transcription initiation factor 90 kDa subunit	12	112923705	112964324	-1	2615
ENSMUSG00000011171	13.497	11.4786	9.34038	19.8946	20.7539	13.2155	17.081	15.976	5.10118	22.1772	9.66848	9.50379	9.03875	15.4952	35.1925	14.2093	26.7173	9.75724	20.4215	24.8435	13.4617	14.6744	10.6555	8.1828	Vipr2	vasoactive intestinal peptide receptor 2	12	116041346	116109881	1	1821
ENSMUSG00000011179	1055.01	1022.55	2054.88	921.368	996.188	1031.75	960.333	957.418	1659.34	1482.79	1410.52	1361.51	1080.13	1118.23	929.082	1040.83	1065.88	915.012	908.078	1170.57	1097.13	1353.72	1331.94	1157.87	Odc1	ornithine decarboxylase, structural 1	12	17594795	17601506	1	2208
ENSMUSG00000011254	49.4889	82.263	84.0634	54.7101	41.5078	77.4052	65.4773	71.892	75.7889	62.2194	82.7192	84.1764	66.6608	89.0972	61.3355	62.7575	82.9642	61.7958	72.1561	65.7621	88.6227	75.8179	76.5864	64.4395	Thg1l	tRNA-histidine guanylyltransferase 1-like (S. cerevisiae)	11	45837670	45846321	-1	2250
ENSMUSG00000011256	344.173	216.18	72.8549	308.366	1053.26	1093.11	925.222	1102.34	601.939	396.11	574.737	283.262	219.19	219.515	251.375	251.03	362.793	978.976	570.442	983.509	823.405	583.309	592.712	975.799	Adam19	a disintegrin and metallopeptidase domain 19 (meltrin beta)	11	45946819	46038170	1	6383
ENSMUSG00000011257	2090.91	2176.14	801.404	3278.88	3135.92	2829.06	2778.51	3394.9	1923.87	2119.77	1208.56	2342.13	1984.01	2421.12	3153.25	3494.29	3667.3	3331.55	3283.78	3025.06	2936.89	2830.94	2702.5	2459.95	Pabpc4	poly(A) binding protein, cytoplasmic 4	4	123156144	123192718	1	245
ENSMUSG00000011263	6.74848	3.82619	5.60423	13.6775	12.4523	8.49569	13.2852	7.988	16.0323	10.4726	34.3768	11.9723	9.03875	3.87379	22.121	21.3139	16.8741	20.5986	23.1444	16.0752	21.3143	14.6744	27.3047	30.6855	Exoc3l2	exocyst complex component 3-like 2	7	19197256	19230687	1	4016
ENSMUSG00000011267	1.12475	0.956547	7.4723	9.94729	8.30157	6.60776	3.79578	4.56457	4.37244	8.62447	7.51993	2.96222	0	7.74759	4.022	4.73642	2.81235	7.58896	5.44574	5.84552	6.73083	7.33722	2.66388	7.15995	Zfp296	zinc finger protein 296	7	19311212	19314581	1	1530
ENSMUSG00000011305	1234.97	1105.77	1430.95	1073.06	1245.23	977.948	989.75	988.229	478.782	277.215	178.33	1314.73	1293.67	1327.42	1493.17	1245.68	1354.14	1231.58	918.969	778.916	1130.78	654.235	697.935	661.784	Plin5	perilipin 5	17	56418601	56424596	-1	1986
ENSMUSG00000011306	192.332	177.918	78.4592	242.465	241.783	237.879	221.104	243.063	250.686	210.684	258.9	187.36	229.358	216.932	279.529	241.557	253.111	237.426	239.613	203.132	200.803	188.322	231.757	190.25	Sugp1	SURP and G patch domain containing 1	8	70495463	70524997	1	2681
ENSMUSG00000011349	0	0	0	0	0	0	0	0	0	0	0	0	0	0	0	0	0	0	0	0	0	0	0	0	Dmrtc2	doublesex and mab-3 related transcription factor like family C2	7	24569482	24577076	1	1619
ENSMUSG00000011350	0	0	0	0	0	0	0	0	0	0	0	0	0	0	0	0	0	0	0	0	0	0	0	0	Gm5893	predicted gene 5893	7	24518220	24539700	1	1880
ENSMUSG00000011382	250.819	280.268	80.3273	343.182	295.743	268.086	257.164	302.403	115.87	83.7806	75.1993	298.69	291.5	386.088	375.052	404.964	413.415	396.794	371.672	268.894	373.561	330.175	320.331	316.061	Dhdh	dihydrodiol dehydrogenase (dimeric)	7	45120411	45138229	-1	5323
ENSMUSG00000011427	140.593	155.917	61.6465	139.262	182.634	122.716	136.648	136.937	307.528	189.122	69.8279	143.297	196.593	260.835	129.71	100.649	137.805	136.601	155.204	97.9125	121.155	204.219	131.196	160.587	Zfp790	zinc finger protein 790	7	29515539	29530430	1	3356
ENSMUSG00000011463	0	0	0	0	0	0	0	0	0	0	0	0	0	0	4.022	0	0	0	1.36144	0	0	0	0	1.02285	Cpb1	carboxypeptidase B1 (tissue)	3	20302428	20329897	-1	2718
ENSMUSG00000011486	0	0	0	0	0	0	0.948946	0	0	0	0	0	0	0	0	1.1841	0	0	1.36144	0	0	0	0.665969	0	Slc25a41	solute carrier family 25, member 41	17	57339773	57348654	-1	1225
ENSMUSG00000011589	7.87323	0	13.0765	0	0	0	0	0	2.18622	0.616034	1.07428	0.493703	0	0	0	0	0	1.08414	0	0	0	1.22287	0.665969	0	Fsd1	fibronectin type 3 and SPRY domain-containing protein	17	56293509	56303881	1	406
ENSMUSG00000011632	0	0	0	0	0	0	0	0	0.728739	1.23207	0	0	0	0	0	0	0	0	0	0	0	0	0	0	Pinlyp	phospholipase A2 inhibitor and LY6/PLAUR domain containing	7	24241083	24245543	-1	843
ENSMUSG00000011658	165.338	113.829	112.085	200.189	126.599	97.2285	108.18	102.703	24.7771	23.4093	50.4909	97.8767	102.816	198.855	101.556	140.908	104.057	139.854	104.831	92.067	83.0136	51.3605	84.578	81.828	Fuz	fuzzy planar cell polarity protein	7	44545503	44552055	1	1698
ENSMUSG00000011751	1.12475	3.82619	1.86808	1.24341	19.7162	3.77586	4.74473	2.28228	5.82992	16.0169	10.7428	2.71537	0	25.8253	5.0275	2.36821	2.81235	4.33655	2.72287	7.3069	1.12181	3.66861	1.99791	0	Sptbn4	spectrin beta, non-erythrocytic 4	7	27055808	27147111	-1	4861
ENSMUSG00000011752	1091	1004.37	1359.96	927.585	942.228	864.672	932.814	874.115	1340.88	1051.57	1899.32	1134.78	862.071	847.069	902.939	1069.25	884.483	1035.35	910.8	961.588	1116.2	1200.86	1088.19	1259.13	Pgam1	phosphoglycerate mutase 1	19	41900362	41907099	1	1775
ENSMUSG00000011831	327.301	232.441	261.531	269.82	242.821	241.655	307.458	216.817	327.933	381.325	298.649	303.257	303.928	382.214	265.452	188.273	194.052	188.64	221.914	346.347	281.573	317.946	241.747	300.718	Evi5	ecotropic viral integration site 5	5	107892661	108022973	-1	5849
ENSMUSG00000011832	127.096	97.5677	24.285	288.472	242.821	216.168	208.768	195.135	153.764	158.321	179.404	108.491	107.335	160.117	215.177	197.745	201.083	261.277	211.023	184.134	155.931	171.202	164.494	95.125	Evi5l	ecotropic viral integration site 5 like	8	4216567	4261257	1	1300
ENSMUSG00000011837	136.094	112.872	149.446	152.94	178.484	157.642	149.933	142.643	176.355	157.705	152.547	133.547	153.659	122.67	209.144	214.323	199.677	163.705	114.361	144.677	140.226	178.539	111.217	112.513	Snapc2	small nuclear RNA activating complex, polypeptide 2	8	4303080	4306220	1	1536
ENSMUSG00000011877	246.32	210.44	42.9657	598.081	571.77	422.897	425.128	403.964	285.666	320.954	446.899	270.796	256.475	287.952	640.504	618.103	584.968	634.22	412.515	346.347	412.825	309.386	332.984	158.542	Git1	GIT ArfGAP 1	11	77384388	77398612	1	3512
ENSMUSG00000011884	167.587	158.787	181.203	193.972	215.841	207.672	247.675	181.442	381.859	385.637	661.754	170.821	195.463	188.525	221.21	183.536	224.988	259.109	197.408	195.825	274.842	300.826	280.373	242.415	Gltp	glycolipid transfer protein	5	114807459	114829045	-1	1762
ENSMUSG00000011958	1476.79	1376.47	1782.14	1183.73	1058.45	1031.75	1161.51	1072.67	1217.72	1070.67	1125.84	1376.07	1363.72	1375.2	1049.74	1062.14	1013.85	1174.12	1305.62	1328.39	1093.76	1392.85	1136.14	1294.93	Bnip2	BCL2/adenovirus E1B interacting protein 2	9	69896748	69915599	1	2464
ENSMUSG00000011960	368.917	347.226	259.663	309.61	394.324	313.397	313.152	290.991	468.579	511.308	589.777	314.119	341.213	333.146	405.217	266.424	452.788	243.931	292.709	534.865	330.933	280.037	432.88	399.934	Ccnt1	cyclin T1	15	98436570	98468804	-1	7397
ENSMUSG00000012017	57.3621	40.175	9.34038	60.9272	40.4701	47.1983	44.6004	41.0811	34.2508	44.9705	89.1649	28.2645	42.9341	41.3205	80.44	88.8079	88.5889	67.2165	32.6745	16.0752	47.1158	23.2345	29.3026	23.5255	Scarf2	scavenger receptor class F, member 2	16	17615146	17626157	1	3308
ENSMUSG00000012042	0	1.91309	0	0	0	0	0	0	0	0	0	0	0	0	0	0	0	0	0	0	0	1.22287	0	0	4930579F01Rik	RIKEN cDNA 4930579F01 gene	3	137869839	137945424	-1	1732
ENSMUSG00000012076	218.201	260.181	453.942	193.972	180.559	185.017	251.471	183.724	134.088	115.814	127.839	235.743	241.787	214.35	196.073	201.298	209.52	199.481	224.637	230.898	234.457	204.219	215.774	256.735	Brms1l	breast cancer metastasis-suppressor 1-like	12	55883109	55916521	1	2609
ENSMUSG00000012114	196.831	209.484	87.7996	249.926	367.344	268.086	204.023	271.592	412.467	423.831	500.612	189.335	179.645	179.486	276.513	277.08	264.36	298.138	198.77	274.74	253.528	238.46	295.69	195.364	Med15	mediator complex subunit 15	16	17469072	17550755	-1	3105
ENSMUSG00000012117	461.146	416.098	728.549	497.365	434.795	458.767	509.584	466.727	450.361	383.789	326.58	555.539	446.288	553.952	592.24	610.998	475.286	423.898	505.093	445.721	407.216	445.125	480.829	468.465	Dhdds	dehydrodolichyl diphosphate synthase	4	133696339	133728229	-1	3219
ENSMUSG00000012123	0	0	0	0	0	0	0	2.28228	1.45748	1.8481	0	0	0	0	0	0	0	0	0	0	0	0	0	2.0457	Crybg2	crystallin beta-gamma domain containing 2	4	133788126	133819815	1	413
ENSMUSG00000012126	7.87323	3.82619	5.60423	7.46047	7.26387	3.77586	9.48946	4.56457	11.6598	10.4726	7.51993	5.06046	3.38953	5.16506	6.033	7.10463	7.03086	2.16828	6.80718	1.46138	14.5835	2.44574	8.65759	5.11425	Ubxn11	UBX domain protein 11	4	133829881	133854904	1	717
ENSMUSG00000012187	0	0	0	0	0	3.77586	1.89789	1.14114	0	0	2.14855	1.11083	2.25969	0	0	2.36821	4.21852	0	0	4.38414	7.85264	2.44574	0	0	Mogat1	monoacylglycerol O-acyltransferase 1	1	78487628	78514810	1	1228
ENSMUSG00000012211	0	0	0	0	0	0	0	0	0	0	0	0	0	0	0	0	0	0	0	0	0	0	0	0	Tex22	testis expressed gene 22	12	113038122	113052537	1	1267
ENSMUSG00000012282	0	0	0	0	0	0	0	1.14114	0	0	0	0	0	0	0	0	0	0	0	0	0	0	0	0	Wnt8a	wingless-type MMTV integration site family, member 8A	18	34675366	34681326	1	1746
ENSMUSG00000012296	138.344	174.091	44.8338	243.709	266.688	317.172	188.84	338.919	456.191	728.768	298.649	177.239	175.126	162.699	250.37	269.976	246.08	251.52	171.541	138.831	170.514	231.122	220.436	159.565	Tjap1	tight junction associated protein 1	17	46568777	46593952	-1	2426
ENSMUSG00000012350	6.74848	0	0	0	0	0	0.948946	6.84685	0	1.23207	0	0.863981	2.25969	1.29126	0	0	0	0	0	1.46138	1.12181	0	1.33194	3.06855	Ehf	ets homologous factor	2	103093778	103133623	-1	4469
ENSMUSG00000012396	0	0	0	0	0	0	0	0	0.728739	1.23207	0	0.123426	0	0	0	0	0	1.08414	0	0	0	0	0	0	Nanog	Nanog homeobox	6	122684448	122691592	1	1995
ENSMUSG00000012405	3593.57	3366.09	10173.5	2775.29	2674.14	2938.56	2749.1	2795.8	3333.98	3874.24	5574.42	3690.92	3443.76	3087.41	2632.4	2781.46	2588.76	2504.36	2762.35	3254.49	2452.27	2974.02	2756.44	2948.88	Rpl15	ribosomal protein L15	14	4198305	4201873	1	505
ENSMUSG00000012422	292.434	277.398	657.563	212.623	210.652	211.448	195.483	255.616	476.596	426.911	794.964	284.003	188.684	290.534	196.073	313.788	271.391	156.116	170.179	194.364	318.593	327.729	265.056	228.095	Tmem167	transmembrane protein 167	13	90237242	90292026	1	8689
ENSMUSG00000012428	634.358	681.061	825.689	559.535	830.157	822.194	764.85	674.415	404.45	381.941	266.42	526.905	613.505	578.486	586.207	460.617	552.626	815.271	722.922	635.7	725.808	550.291	564.742	921.588	Steap4	STEAP family member 4	5	8010457	8032213	1	3155
ENSMUSG00000012429	56.2374	66.9583	198.016	77.0915	59.1487	79.2931	48.3962	41.0811	70.6877	69.6118	104.205	81.2142	39.5445	68.437	49.2695	48.5483	42.1852	60.7117	62.626	55.5325	77.4046	108.835	49.9477	76.7137	Mplkip	M-phase specific PLK1 intereacting protein	13	17869777	17874333	1	582
ENSMUSG00000012443	15.7465	21.044	11.2085	23.6248	49.8094	50.0302	62.6304	38.7988	69.959	88.7089	114.947	18.5139	28.2461	15.4952	34.187	28.4185	26.7173	30.3559	38.1202	64.3007	38.1414	75.8179	87.9079	114.559	Kif11	kinesin family member 11	19	37364851	37410307	1	4819
ENSMUSG00000012483	124.847	87.0457	263.399	53.4667	98.5811	90.6207	76.8646	68.4685	50.283	46.2025	73.0507	107.874	96.0367	80.0584	64.352	72.2304	89.9951	74.8055	73.5175	93.5283	62.8211	102.721	61.9351	90.0108	Rpa3	replication protein A3	6	8255936	8259173	-1	670
ENSMUSG00000012519	32.6177	40.175	37.3615	38.5458	59.1487	49.0862	85.4051	83.3034	116.598	73.924	181.553	34.8061	32.7655	18.0777	78.429	58.0211	50.6222	33.6083	74.879	71.6076	51.6031	119.841	101.227	105.354	Mlkl	mixed lineage kinase domain-like	8	112038429	112064809	-1	2003
ENSMUSG00000012520	0	0	0	0	0	0	0.948946	0	0	0	0	0	0	0	0	0	0	0	0	0	2.24361	0	0	0	Phox2b	paired-like homeobox 2b	5	67251742	67256644	-1	3013
ENSMUSG00000012535	873.929	831.239	375.483	839.303	852.986	705.142	689.884	597.959	780.48	828.565	788.518	804.86	669.997	809.623	812.444	882.158	807.143	814.187	675.272	863.676	761.706	914.706	783.179	855.102	Tnpo3	transportin 3	6	29540826	29609886	-1	4251
ENSMUSG00000012609	95.6035	118.612	16.8127	109.42	114.147	120.828	81.6093	114.114	138.461	106.574	176.181	44.1864	45.1938	72.3108	121.666	113.674	189.833	140.938	119.806	115.449	87.5009	172.425	117.211	96.1479	Ttll5	tubulin tyrosine ligase-like family, member 5	12	85871433	86108667	1	699
ENSMUSG00000012640	426.279	419.924	321.309	364.32	404.701	375.698	332.131	384.565	351.252	396.726	207.335	450.01	450.808	477.768	263.441	291.29	327.638	372.943	462.888	372.652	357.856	369.307	389.592	417.323	Zfp715	zinc finger protein 715	7	42945621	42962718	-1	907
ENSMUSG00000012705	1.12475	0.956547	11.2085	6.21706	7.26387	26.431	29.4173	27.3874	2.18622	2.46413	0	2.71537	2.25969	0	3.0165	4.73642	1.40617	3.25241	5.44574	13.1524	124.52	3.66861	2.66388	3.06855	Retn	resistin	8	3705770	3710110	1	874
ENSMUSG00000012777	0	0	0	0	0	0	0	0	0	0.616034	0	0	0	0	0	0	0	0	0	0	0	0	0	0	Acp4	acid phosphatase 4	7	43901572	43906802	-1	1634
ENSMUSG00000012819	26.9939	28.6964	42.9657	48.4931	73.6764	63.2457	83.5072	55.916	2.18622	1.23207	7.51993	36.6575	22.5969	36.1554	153.842	66.3099	71.7148	91.0676	42.2045	49.6869	58.3339	26.9031	20.645	19.4341	Cdh23	cadherin 23 (otocadherin)	10	60138527	60532269	-1	10688
ENSMUSG00000012848	3374.24	2975.82	8124.26	2529.1	2363.87	2813.96	2574.49	2589.25	3376.25	3840.97	5648.54	3498.01	3065.27	2845.95	2732.95	2814.62	2382.06	2423.05	2242.28	2725.47	2641.85	2568.03	2712.49	2032.4	Rps5	ribosomal protein S5	7	12656217	12660613	1	794
ENSMUSG00000012889	0	0	0	0	1.0377	0.943966	1.89789	4.56457	4.37244	2.46413	7.51993	0.493703	2.25969	0	0	0	0	2.16828	0	0	1.12181	1.22287	1.99791	1.02285	Podnl1	podocan-like 1	8	84852618	84859156	1	2090
ENSMUSG00000013033	105.726	67.9148	29.8892	256.143	245.934	164.25	199.279	171.171	126.072	97.3333	129.987	106.64	82.4786	285.369	303.661	234.453	278.422	262.361	232.805	147.599	227.727	92.9381	89.9058	49.0968	Adgrl1	adhesion G protein-coupled receptor L1	8	84626734	84668583	1	8181
ENSMUSG00000013076	530.881	506.013	110.216	968.618	980.622	1105.38	1168.15	1152.55	1324.85	1537	892.723	532.706	547.974	951.662	769.208	796.902	788.863	1047.28	1121.82	954.281	1185.75	977.073	990.296	788.617	Amotl1	angiomotin-like 1	9	14453262	14556352	-1	8957
ENSMUSG00000013083	0	0	0	0	0	0	0	1.14114	0	0	3.22283	1.48111	1.12984	0	2.011	0	0	1.08414	0	0	0	0	0	0	2200002J24Rik	RIKEN cDNA 2200002J24 gene	7	30398351	30399961	1	612
ENSMUSG00000013089	181.084	177.918	175.599	283.498	298.856	352.099	274.245	304.685	858.455	832.878	301.871	229.942	211.281	247.923	282.546	290.106	248.893	299.222	275.01	322.965	312.984	320.392	303.682	258.781	Etv5	ets variant 5	16	22200059	22258469	-1	3975
ENSMUSG00000013091	2.24949	0	0	0	0	0	0	0	0	0.616034	0	0	0	0	0	0	0	0	0	0	0	0	0	0	Tmem190	transmembrane protein 190	7	4785936	4787340	1	589
ENSMUSG00000013150	38.2414	53.5666	50.438	67.1442	68.4879	48.1422	44.6004	44.5046	40.8094	49.2827	58.0109	54.5542	89.2577	65.8545	142.781	54.4688	50.6222	85.6469	50.3731	52.6097	54.9685	41.5776	42.622	70.5766	Gfod2	glucose-fructose oxidoreductase domain containing 2	8	106440486	106485296	-1	4352
ENSMUSG00000013155	6.74848	4.78273	9.34038	9.94729	15.5654	11.3276	7.59157	6.84685	10.9311	8.00844	33.3025	8.76323	11.2984	10.3301	15.0825	9.47284	15.4679	14.0938	8.16861	5.84552	12.3399	18.343	15.3173	6.1371	Enkd1	enkurin domain containing 1	8	106430283	106434842	-1	3354
ENSMUSG00000013158	0	0	0	0	0	0	0	0	0	0	0	0	0	0	0	0	0	0	0	0	0	0	0	0	4933405L10Rik	RIKEN cDNA 4933405L10 gene	8	106434287	106436878	1	575
ENSMUSG00000013160	533.13	496.448	799.536	420.273	457.624	489.918	478.269	489.55	753.517	916.042	904.54	545.912	519.728	429.991	478.618	493.772	475.286	472.684	486.033	530.481	467.793	498.931	533.441	470.511	Atp6v0d1	ATPase, H+ transporting, lysosomal V0 subunit D1	8	106251097	106292679	-1	1629
ENSMUSG00000013236	222.7	243.919	59.7784	508.555	653.748	352.099	560.827	550.031	209.877	227.932	307.243	239.076	222.579	189.816	555.036	588.5	611.685	456.422	620.815	548.018	430.773	295.934	396.917	209.684	Ptprs	protein tyrosine phosphatase, receptor type, S	17	56719426	56783483	-1	5588
ENSMUSG00000013275	916.669	991.939	448.338	1254.6	1055.34	923.198	950.844	766.848	660.238	569.215	280.386	813.623	914.044	1153.1	1348.38	1277.65	1309.15	1041.86	1102.76	888.519	1092.64	744.728	879.745	649.51	Slc41a1	solute carrier family 41, member 1	1	131755231	131776603	1	372
ENSMUSG00000013338	0	0	0	0	0	0	0	0	0	0	0	0	0	0	0	0	0	0	0	0	0	0	0	0	Fer1l4	fer-1-like 4 (C. elegans)	2	155861059	155894867	-1	6106
ENSMUSG00000013353	0	0	0	0	0	0	0	0	0	0	0	0	0	0	0	0	0	0	0	0	0	0	0	0	4931406B18Rik	RIKEN cDNA 4931406B18 gene	7	43141468	43155364	-1	3970
ENSMUSG00000013367	0	1.91309	7.4723	0	6.22617	3.77586	6.64262	2.28228	1.45748	2.46413	11.817	1.11083	1.12984	2.58253	4.022	8.28873	4.21852	5.42069	9.53005	1.46138	3.36542	3.66861	3.99581	1.02285	Iglon5	IgLON family member 5	7	43122328	43139499	-1	2622
ENSMUSG00000013415	0	0	0	1.24341	0	0	0	0	5.82992	11.0886	6.44565	0	0	0	0	0	0	0	0	0	0	0	0.665969	0	Igf2bp1	insulin-like growth factor 2 mRNA binding protein 1	11	95847989	95896766	-1	8378
ENSMUSG00000013418	0	0	0	0	0	0.943966	0	0	9.47361	4.92827	2.14855	0	0	0	0	0	0	0	0	0	0	1.22287	0	0	B4galnt2	beta-1,4-N-acetyl-galactosaminyl transferase 2	11	95756769	95805717	-1	1722
ENSMUSG00000013419	804.194	625.581	216.697	1239.68	1028.36	1035.53	869.234	947.148	340.321	474.962	434.007	960.746	868.85	955.536	1238.78	1265.81	1245.87	1305.3	789.633	806.682	927.733	519.72	626.677	410.163	Zfp651	zinc finger protein 651	9	121588396	121600808	1	2136
ENSMUSG00000013465	466.77	482.099	360.539	543.371	539.602	519.181	444.107	399.4	411.738	395.494	421.116	467.66	422.562	486.807	535.932	545.872	483.723	511.713	501.008	493.947	449.844	446.347	513.462	567.682	Nelfb	negative elongation factor complex member B	2	25089724	25101501	-1	2637
ENSMUSG00000013483	0	0	0	2.48682	4.15078	7.55172	6.64262	2.28228	14.5748	5.5443	17.1884	1.23426	0	0	0	0	1.40617	2.16828	1.36144	1.46138	4.48722	4.89148	0.665969	2.0457	Card14	caspase recruitment domain family, member 14	11	119198594	119236201	1	4206
ENSMUSG00000013495	159.714	140.612	166.259	139.262	155.654	122.716	129.057	136.937	154.493	131.831	131.062	124.907	134.451	156.243	146.803	158.67	120.931	147.443	162.011	144.677	136.86	122.287	136.524	96.1479	Tmem175	transmembrane protein 175	5	108777636	108796648	1	1686
ENSMUSG00000013523	26.9939	0.956547	1.86808	11.1907	23.867	1.88793	4.74473	1.14114	16.761	3.6962	4.2971	3.3325	4.51938	1.29126	3.0165	2.36821	1.40617	1.08414	2.72287	7.3069	11.2181	2.44574	2.66388	6.1371	Bcas1	breast carcinoma amplified sequence 1	2	170188911	170269765	-1	2222
ENSMUSG00000013539	2385.59	1799.26	4548.76	1766.89	1667.58	1373.47	1265.89	1659.22	641.291	492.211	413.596	2272.89	2282.28	2401.75	1753.59	1953.77	1677.56	1761.72	1865.17	1779.96	1421.33	1370.84	1376.56	1405.4	Tango2	transport and golgi organization 2	16	18118689	18165967	-1	1495
ENSMUSG00000013562	0	0	0	0	0	0	0	0	0	0	0	0	0	0	0	0	0	0	0	0	0	0	0	0	4833413E03Rik	RIKEN cDNA 4833413E03 gene	17	31776100	31778087	1	1092
ENSMUSG00000013584	77.6076	67.9148	91.5357	64.6574	90.2795	284.134	167.014	211.111	791.411	544.574	863.718	75.1663	67.7906	51.6506	102.561	78.1509	81.558	89.9834	104.831	84.7601	117.79	136.961	128.532	87.9651	Aldh1a2	aldehyde dehydrogenase family 1, subfamily A2	9	71123071	71203525	1	2264
ENSMUSG00000013593	15739.7	14593.1	30873.7	11582.4	12043.5	10113.6	10122.4	10565.8	4504.34	3337.67	4548.48	15559.9	15867.5	14692	12266.1	12099.2	11958.1	12385.2	11459.2	12312.1	10506.8	10187.7	10765.4	11811.9	Ndufs2	NADH:ubiquinone oxidoreductase core subunit S2	1	171062422	171078957	-1	503
ENSMUSG00000013611	0	0	0	0	0	0	0	0	0	0	1.07428	0	0	0	0	0	0	1.08414	0	0	0	0	0.665969	1.02285	Snx31	sorting nexin 31	15	36504208	36555718	-1	2696
ENSMUSG00000013622	723.213	607.407	1643.91	488.661	471.114	392.69	494.401	462.163	538.538	590.776	593	685.877	567.182	599.147	475.602	507.981	576.531	427.15	388.009	455.951	477.889	469.582	469.508	501.196	Atraid	all-trans retinoic acid induced differentiation factor	5	31205656	31211967	1	391
ENSMUSG00000013629	114.724	121.481	35.4934	126.828	359.043	206.728	248.624	269.31	140.647	150.928	96.6848	130.461	99.4263	209.185	387.118	275.896	282.641	240.679	239.613	132.986	273.721	100.275	143.849	130.925	Cad	carbamoyl-phosphate synthetase 2, aspartate transcarbamylase, and dihydroorotase	5	31212124	31235823	1	7137
ENSMUSG00000013643	0	0	1.86808	1.24341	0	0	0	1.14114	0	0	0	0.123426	0	0	0	0	0	0	0	0	0	0	0	0	Lypd8	LY6/PLAUR domain containing 8	11	58269869	58281554	1	1093
ENSMUSG00000013646	299.183	281.225	287.684	344.425	350.741	381.362	331.182	317.238	512.304	521.781	426.487	386.57	316.356	338.311	351.925	400.227	340.294	351.261	291.347	245.512	288.304	289.82	263.724	175.93	Sh3bp5l	SH3 binding domain protein 5 like	11	58221550	58238554	1	2977
ENSMUSG00000013653	0	0	0	0	0	0	0	0	0	0.616034	0	0	0	0	1.0055	0	0	0	0	0	0	0	0	0	1810065E05Rik	RIKEN cDNA 1810065E05 gene	11	58311937	58316850	1	926
ENSMUSG00000013662	1721.99	1607	3069.25	1201.14	1311.65	1160.13	1127.35	1417.3	889.062	851.359	545.732	1578.49	1758.04	1531.44	1081.92	1203.05	1302.12	1310.72	1308.34	1269.94	1201.45	1301.13	1209.4	1475.97	Atad1	ATPase family, AAA domain containing 1	19	32649038	32717186	-1	3771
ENSMUSG00000013663	1405.93	1574.48	1920.38	1464.74	1205.8	1051.58	1142.53	1289.49	1227.2	1449.53	1526.55	1649.46	1535.46	1350.66	1312.18	1276.46	1300.71	1239.17	1281.11	1429.23	1325.97	1538.37	1256.02	1728.62	Pten	phosphatase and tensin homolog	19	32734897	32803560	1	8292
ENSMUSG00000013668	0	0	0	0	0	0	0	0	0	0	0	0	0	0	0	0	0	0	0	0	0	0	0	0	4933402N03Rik	RIKEN cDNA 4933402N03 gene	7	130739442	130748043	-1	1826
ENSMUSG00000013698	1165.24	1185.16	1567.32	1221.03	1375.98	1304.56	1449.04	1186.79	1383.88	934.523	1614.64	1243.51	1054.14	1089.83	1233.75	1372.38	1202.28	1414.8	1355.99	1391.23	1315.88	1566.5	1543.72	1693.84	Pea15a	phosphoprotein enriched in astrocytes 15A	1	172024295	172034371	-1	2501
ENSMUSG00000013701	3523.83	3051.38	7545.16	2244.36	2146.99	1953.06	2019.36	2285.71	1396.99	1270.88	985.111	3249.55	3029.11	2997.02	2241.26	2372.95	2099.42	2304.88	2215.06	2234.45	1888	2174.26	2157.74	2509.05	Timm23	translocase of inner mitochondrial membrane 23	14	31902119	31923855	-1	1173
ENSMUSG00000013707	19.1207	20.0875	31.7573	13.6775	14.5277	27.375	37.9578	33.0931	155.222	131.831	315.837	19.2544	35.0252	10.3301	26.143	26.0503	21.0926	24.9352	25.8673	16.0752	19.0707	24.4574	32.6325	25.5712	Tnfaip8l2	tumor necrosis factor, alpha-induced protein 8-like 2	3	95046832	95049671	-1	1122
ENSMUSG00000013736	359.919	331.922	435.262	345.668	277.065	276.582	288.48	290.991	451.818	466.954	244.935	402.738	315.226	361.554	272.491	317.34	333.263	293.801	307.684	365.345	292.791	360.747	259.728	364.134	Trnt1	tRNA nucleotidyl transferase, CCA-adding, 1	6	106746081	106759435	1	1934
ENSMUSG00000013766	0	0	0	0	0	0	0	0	0	0	0	0.246852	0	0	0	0	0	0	0	2.92276	1.12181	0	0	0	Ly6g6e	lymphocyte antigen 6 complex, locus G6E	17	35295878	35297780	1	464
ENSMUSG00000013787	273.314	258.268	119.557	503.582	513.659	461.599	360.599	399.4	357.082	500.835	970.071	395.086	288.11	304.738	552.02	583.764	622.935	458.59	315.853	299.583	439.748	306.94	375.606	220.936	Ehmt2	euchromatic histone lysine N-methyltransferase 2	17	35117445	35133028	1	3882
ENSMUSG00000013822	277.813	324.269	640.75	243.709	238.67	236.935	204.023	199.7	252.873	261.814	345.917	286.471	290.37	223.389	248.359	249.846	209.52	201.65	202.854	263.048	209.778	226.231	251.736	211.73	Elof1	ELF1 homolog, elongation factor 1	9	22024285	22028468	-1	1053
ENSMUSG00000013833	245.195	230.528	87.7996	395.405	397.437	340.772	302.714	336.637	172.711	198.979	182.627	249.32	265.513	296.991	556.042	416.805	449.975	388.121	348.528	321.504	317.471	204.219	245.742	173.884	Med16	mediator complex subunit 16	10	79730542	79744757	-1	3197
ENSMUSG00000013846	344.173	347.226	227.905	479.957	557.243	547.5	486.809	619.64	790.682	576.608	639.194	305.726	302.798	365.428	516.827	484.299	558.251	591.939	616.73	457.412	505.934	513.605	576.729	479.716	St3gal1	ST3 beta-galactoside alpha-2,3-sialyltransferase 1	15	66974724	67048679	-1	5732
ENSMUSG00000013858	609.613	523.231	457.679	879.092	783.46	610.746	675.649	597.959	407.365	443.544	480.201	572.943	578.48	624.972	943.159	989.912	842.298	948.62	596.309	520.251	603.532	501.377	577.395	430.62	Tmem259	transmembrane protein 259	10	79810782	79820164	-1	3487
ENSMUSG00000013878	274.438	275.485	300.76	284.741	223.105	252.983	262.858	292.132	249.229	236.557	208.409	325.227	294.889	325.399	235.287	249.846	285.453	266.698	283.179	264.51	254.65	284.929	260.394	334.472	Rnf170	ring finger protein 170	8	26609396	26641818	1	3929
ENSMUSG00000013921	23.6197	11.4786	3.73615	96.9861	49.8094	84.0129	54.0899	84.4445	67.7728	113.966	177.255	24.4383	28.2461	15.4952	40.22	54.4688	101.244	136.601	31.313	11.691	30.2888	45.2462	55.2754	9.20565	Clip3	CAP-GLY domain containing linker protein 3	7	29991153	30007792	1	634
ENSMUSG00000013928	0	0	0	2.48682	0	0.943966	0	1.14114	0.728739	2.46413	1.07428	0.370277	0	0	0	0	0	0	0	0	1.12181	0	0	0	1700020L13Rik	RIKEN cDNA 1700020L13 gene	7	29979519	29989662	1	1184
ENSMUSG00000013936	113606	112087	167105	95103.6	94381.5	78927.8	76240.2	87638.6	24629.9	15732.9	17689	121932	122033	116108	93758.9	93325.2	95490.4	93009.2	92312.1	93491.8	71402.9	83847.3	93032.5	97219.8	Myl2	myosin, light polypeptide 2, regulatory, cardiac, slow	5	122239014	122251535	1	662
ENSMUSG00000013973	327.301	251.572	291.42	292.202	293.668	289.797	265.705	252.192	323.56	330.81	265.346	248.826	284.721	246.631	277.518	322.076	299.515	292.717	295.432	245.512	281.573	231.122	295.024	252.644	Dedd	death effector domain-containing	1	171156713	171169899	1	2563
ENSMUSG00000013974	2.24949	0	1.86808	1.24341	2.07539	0.943966	0	3.42343	8.74487	10.4726	22.5598	0.987406	1.12984	0	0	0	0	1.08414	1.36144	1.46138	3.36542	8.56009	1.33194	6.1371	Mcemp1	mast cell expressed membrane protein 1	8	3715754	3719259	1	1494
ENSMUSG00000013997	376.79	386.445	502.512	355.616	387.061	278.47	308.407	343.484	281.293	245.797	198.741	376.202	334.434	342.185	363.991	350.495	334.669	359.934	337.636	287.892	318.593	260.471	323.661	283.329	Nit1	nitrilase 1	1	171165576	171173214	-1	2196
ENSMUSG00000014030	5.62374	0.956547	1.86808	14.9209	11.4147	7.55172	6.64262	3.42343	5.82992	3.6962	37.5996	3.3325	1.12984	2.58253	4.022	1.1841	115.306	3.25241	2.72287	2.92276	8.97445	14.6744	8.65759	9.20565	Pax5	paired box 5	4	44524757	44710487	-1	8004
ENSMUSG00000014039	59.6116	50.697	24.285	82.0652	86.1287	51.9181	132.852	78.7388	111.497	167.561	131.062	55.1713	53.1027	56.8156	58.319	49.7324	78.7457	42.2814	104.831	68.6849	72.9174	166.31	76.5864	56.2567	Prdm15	PR domain containing 15	16	97592667	97653050	-1	6194
ENSMUSG00000014074	39.3662	57.3928	7.4723	185.268	202.351	154.81	155.627	152.913	109.311	129.367	105.279	40.7305	41.8042	94.2623	173.952	172.879	203.895	189.724	196.047	150.522	144.713	145.521	129.198	67.5081	Rnf168	ring finger protein 168	16	32096277	32120252	1	1249
ENSMUSG00000014075	101.227	61.219	145.71	57.1969	45.6586	44.3664	50.2941	63.904	66.3153	53.5949	97.7591	67.3905	71.1802	67.1457	58.319	59.2052	59.0593	47.7021	61.2646	49.6869	68.4302	56.252	65.2649	91.0336	Dynlt2b	dynein light chain Tctex-type 2B	16	32238520	32247917	1	838
ENSMUSG00000014077	1482.42	1365.95	2402.35	1173.78	1264.95	1125.21	1107.42	1085.23	1193.68	1062.04	819.672	1415.82	1511.73	1413.93	1277.99	1297.78	1130.56	1205.56	1232.1	1214.41	1343.92	1208.2	1206.74	1442.22	Chp1	calcineurin-like EF hand protein 1	2	119378178	119417508	1	2609
ENSMUSG00000014104	0	0	0	0	0	0	0	0	0	0	0	0	0	0	0	0	0	0	0	0	0	0	0	0	Sval2	seminal vesicle antigen-like 2	6	41829923	41841347	1	497
ENSMUSG00000014158	44.9899	68.8714	22.4169	54.7101	58.111	72.6854	84.4562	47.928	84.5338	108.422	196.592	46.6549	38.4147	34.8641	92.506	95.9125	85.7765	114.919	68.0718	52.6097	77.4046	113.727	100.561	70.5766	Trpv4	transient receptor potential cation channel, subfamily V, member 4	5	114760213	114796482	-1	3228
ENSMUSG00000014164	77.6076	98.5243	13.0765	109.42	118.297	104.78	162.27	112.973	35.7082	31.4177	40.8225	76.0303	98.2964	94.2623	100.55	89.992	77.3395	149.611	74.879	147.599	112.181	81.9323	76.5864	78.7594	Klhl3	kelch-like 3	13	58148042	58261406	-1	6871
ENSMUSG00000014177	283.436	297.486	586.576	254.899	211.69	225.608	228.696	196.276	126.072	123.823	166.513	298.937	311.837	254.379	208.139	221.428	202.489	237.426	240.974	252.819	220.996	239.682	229.093	267.987	Tvp23b	trans-golgi network vesicle protein 23B	11	62770281	62807606	1	1784
ENSMUSG00000014195	842.436	929.763	547.346	984.782	1070.9	931.694	998.291	1015.62	989.628	926.515	1015.19	807.698	968.276	818.662	869.758	712.831	829.642	1040.77	903.993	1011.28	756.097	994.193	987.632	1009.55	Dnajc7	DnaJ heat shock protein family (Hsp40) member C7	11	100473644	100511014	-1	1771
ENSMUSG00000014198	2.24949	6.69583	1.86808	6.21706	5.18848	1.88793	3.79578	0	1.45748	6.77637	2.14855	2.96222	1.12984	0	1.0055	3.55231	5.62469	1.08414	5.44574	0	7.85264	0	0.665969	1.02285	Zfp385c	zinc finger protein 385C	11	100518369	100583281	-1	2766
ENSMUSG00000014226	755.83	716.453	1264.69	616.732	554.13	545.612	588.346	585.406	444.531	430.608	382.442	762.401	690.335	630.137	696.812	606.262	632.778	545.321	695.694	648.853	618.115	714.156	604.7	793.731	Cacybp	calcyclin binding protein	1	160029937	160040445	-1	2098
ENSMUSG00000014232	138.344	137.743	212.961	147.966	131.787	112.332	106.282	128.949	123.157	87.4768	109.576	152.184	151.399	138.165	121.666	136.172	153.273	131.181	133.421	106.681	144.713	133.293	113.215	116.605	Cluap1	clusterin associated protein 1	16	3726665	3759011	1	638
ENSMUSG00000014243	131.595	111.916	317.573	88.2822	73.6764	106.668	86.3541	86.7268	64.1291	54.827	90.2391	125.401	115.244	108.466	94.517	107.754	85.7765	81.3103	70.7947	116.91	81.8918	72.1493	93.2356	94.1022	Zswim7	zinc finger SWIM-type containing 7	11	62158050	62172201	-1	732
ENSMUSG00000014245	35.9919	19.1309	39.2296	39.7892	32.1686	24.5431	24.6726	28.5286	37.1657	37.5781	33.3025	41.3476	46.3236	37.4467	39.2145	33.1549	33.7481	52.0386	44.9274	32.1504	52.7249	41.5776	34.6304	45.0054	Pigl	phosphatidylinositol glycan anchor biosynthesis, class L	11	62349286	62405243	1	2174
ENSMUSG00000014294	2496.94	2096.75	4965.34	1590.32	1606.35	1828.46	1508.82	1799.58	850.439	900.025	1686.61	2580.83	2486.79	2152.54	2039.15	1971.53	1936.3	1693.42	1539.78	1733.2	1691.68	1566.5	1757.49	1453.47	Ndufa2	NADH:ubiquinone oxidoreductase subunit A2	18	36875385	36877610	-1	572
ENSMUSG00000014301	377.915	312.791	937.774	207.65	250.085	251.095	235.339	280.721	154.493	172.489	224.524	391.753	381.887	289.243	295.617	327.997	279.828	262.361	186.517	254.28	287.182	247.02	249.738	210.707	Pam16	presequence translocase-asssociated motor 16 homolog (S. cerevisiae)	16	4434328	4442852	-1	346
ENSMUSG00000014303	89.9798	66.0017	50.438	202.676	148.39	145.371	183.147	95.856	159.594	135.527	208.409	80.8439	72.31	91.6798	193.056	210.771	151.867	195.145	132.059	84.7601	124.52	135.739	115.213	73.6452	Glis2	GLIS family zinc finger 2	16	4412577	4442788	1	3619
ENSMUSG00000014313	9218.43	9091.97	20668.4	7620.87	7226.51	7053.31	7007.96	7483.61	3285.89	2674.82	3967.3	8929.86	8765.33	7826.35	7645.82	8216.5	7926.6	6917.88	7630.85	7958.68	7009.04	6396.83	6340.69	7292.92	Cox6c	cytochrome c oxidase subunit 6C	15	35926032	35938392	-1	648
ENSMUSG00000014329	239.571	259.224	136.37	422.76	392.249	423.841	404.251	336.637	375.301	539.646	487.721	249.937	230.488	293.117	301.65	344.574	361.386	366.438	412.515	336.117	380.292	325.283	331.652	266.964	Bicc1	BicC family RNA binding protein 1	10	70758662	70995530	-1	5431
ENSMUSG00000014349	884.051	913.502	1281.5	825.625	799.026	799.539	860.694	782.824	1006.39	973.333	957.179	914.709	883.538	761.846	861.714	863.212	861.984	809.851	785.548	872.444	846.963	831.551	841.785	880.674	Ube2z	ubiquitin-conjugating enzyme E2Z	11	95938258	95956214	-1	3997
ENSMUSG00000014351	0	0	0	0	0	0	0	0	0	0	0	0	0	0	0	0	0	0	0	0	0	0	0	2.0457	Gip	gastric inhibitory polypeptide	11	95915371	95921657	1	652
ENSMUSG00000014353	560.124	588.276	579.103	411.569	341.402	444.608	417.536	427.928	485.34	639.443	572.589	485.063	560.403	591.399	343.881	287.737	344.512	430.403	445.189	432.569	455.453	525.834	356.959	403.003	Tmem87b	transmembrane protein 87B	2	128660038	128696181	1	4807
ENSMUSG00000014355	1513.91	1106.72	1167.55	968.618	828.081	703.254	669.956	793.094	1027.52	744.169	908.837	1191.06	1153.57	759.263	840.598	571.923	618.716	810.935	801.886	967.434	725.808	1241.21	710.589	923.633	Anapc1	anaphase promoting complex subunit 1	2	128452024	128529311	-1	8942
ENSMUSG00000014361	74.2333	117.655	35.4934	111.907	117.26	119.884	183.147	127.808	382.588	544.574	869.089	95.1613	89.2577	96.8448	116.638	121.963	120.931	161.536	168.818	151.984	130.129	177.316	154.505	172.862	Mertk	MER proto-oncogene tyrosine kinase	2	128540876	128644814	1	4302
ENSMUSG00000014402	872.804	844.631	1778.41	537.154	624.693	560.716	528.563	627.628	677.728	648.684	530.692	803.008	909.524	796.71	603.3	731.777	621.528	671.081	550.02	718.999	528.371	646.898	714.585	648.487	Tsg101	tumor susceptibility gene 101	7	46538697	46569717	-1	1949
ENSMUSG00000014418	187.833	246.789	151.314	186.512	199.238	227.496	173.657	148.349	248.5	207.603	343.768	174.524	161.568	158.826	204.117	107.754	116.712	170.21	147.035	178.288	280.451	276.369	232.423	301.741	Hps5	HPS5, biogenesis of lysosomal organelles complex 2 subunit 2	7	46409890	46445488	-1	4735
ENSMUSG00000014426	318.304	394.097	78.4592	605.542	531.3	522.957	515.278	588.829	227.367	240.253	219.152	422.98	323.135	454.525	571.124	595.605	520.284	686.259	526.876	476.41	452.088	435.342	456.855	395.843	Map3k4	mitogen-activated protein kinase kinase kinase 4	17	12446508	12537683	-1	5237
ENSMUSG00000014444	191.207	129.134	100.876	435.194	650.635	440.832	458.341	289.85	538.538	701.046	1636.12	207.479	138.971	260.835	676.702	705.726	679.181	549.658	298.154	239.666	490.229	387.65	380.934	215.821	Piezo1	piezo-type mechanosensitive ion channel component 1	8	123208437	123278068	-1	8219
ENSMUSG00000014453	1.12475	0.956547	3.73615	2.48682	4.15078	2.8319	0.948946	4.56457	0.728739	0	2.14855	3.70277	3.38953	3.87379	1.0055	2.36821	2.81235	9.75724	1.36144	11.691	1.12181	1.22287	15.3173	2.0457	Blk	B lymphoid kinase	14	63610285	63654486	-1	2326
ENSMUSG00000014470	416.157	390.271	650.09	619.219	314.422	311.509	280.888	372.012	244.128	234.093	302.946	383.484	449.678	528.127	404.211	410.884	365.605	374.027	366.226	400.418	253.528	247.02	245.077	269.009	Rnf166	ring finger protein 166	8	123192886	123202803	-1	1783
ENSMUSG00000014496	700.718	680.105	326.913	477.47	396.4	576.763	576.959	595.676	746.958	841.502	395.333	718.955	666.608	617.224	382.09	382.466	378.26	433.655	536.406	656.16	465.549	509.937	434.212	566.659	Ankrd28	ankyrin repeat domain 28	14	31420725	31552608	-1	6616
ENSMUSG00000014498	420.656	397.923	37.3615	574.456	559.318	775.94	662.364	670.992	373.115	352.987	230.969	379.411	378.498	493.263	501.745	458.249	517.472	550.742	736.537	558.247	667.474	560.074	599.372	382.546	Ankrd52	ankyrin repeat domain 52	10	128212984	128244573	1	3324
ENSMUSG00000014503	224.949	178.874	214.829	230.031	203.388	136.875	139.495	160.901	40.0807	23.4093	7.51993	174.647	188.684	204.02	186.018	239.189	220.769	197.313	236.89	165.136	186.22	143.076	168.49	182.067	Pkd2l2	polycystic kidney disease 2-like 2	18	34541542	34577169	1	1373
ENSMUSG00000014504	417.281	394.097	829.426	248.682	300.932	303.957	309.356	305.826	330.119	330.81	406.076	469.512	416.912	369.302	326.788	299.578	364.199	345.84	352.612	306.89	300.644	332.621	303.682	388.683	Srp19	signal recognition particle 19	18	34463900	34469652	1	772
ENSMUSG00000014529	0	0	0	0	0	0	0	0	0	0	0	0	0	0	0	0	0	0	0	0	0	0	0	0	Tmbim7	transmembrane BAX inhibitor motif containing 7	5	3701181	3730325	1	758
ENSMUSG00000014542	4.49899	0	9.34038	2.48682	4.15078	0	3.79578	0	1.45748	0	0	4.69018	4.51938	3.87379	0	5.92052	0	2.16828	6.80718	0	1.12181	0	2.66388	0	Clec4f	C-type lectin domain family 4, member f	6	83621524	83633169	-1	2471
ENSMUSG00000014543	0	0	0	0	0	0	0	0	2.91496	0.616034	5.37138	0.123426	0	0	2.011	0	0	0	0	0	0	0	0	0	Klra17	killer cell lectin-like receptor, subfamily A, member 17	6	129808117	129853635	-1	1190
ENSMUSG00000014547	299.183	310.878	113.953	216.354	174.333	274.694	275.194	287.568	255.788	258.734	467.31	267.093	273.422	264.709	154.847	216.691	175.772	168.041	223.275	226.514	197.438	239.682	267.719	262.872	Wdfy2	WD repeat and FYVE domain containing 2	14	63075127	63198958	1	6646
ENSMUSG00000014550	311.555	367.314	145.71	356.859	334.138	338.884	312.203	327.508	431.414	413.975	270.717	324.24	311.837	333.146	310.7	296.026	334.669	329.578	330.829	387.266	415.068	344.849	327.657	362.089	Rbsn	rabenosyn, RAB effector	6	92163693	92191906	-1	5334
ENSMUSG00000014551	485.891	449.577	788.328	384.214	334.138	348.323	339.723	348.048	194.573	145.384	363.105	506.539	438.379	555.244	369.019	402.596	372.636	418.477	446.551	469.103	345.516	394.987	382.932	370.272	Mrps25	mitochondrial ribosomal protein S25	6	92146506	92161014	-1	6073
ENSMUSG00000014554	269.939	264.963	485.7	220.084	218.954	215.224	170.81	171.171	118.785	110.27	145.027	264.995	251.955	259.544	217.188	224.98	219.363	230.921	239.613	227.975	185.098	206.665	214.442	224.004	Dguok	deoxyguanosine kinase	6	83457199	83483951	-1	1107
ENSMUSG00000014592	1584.77	1621.35	2959.03	1419.98	1213.07	1358.37	1171.95	1306.61	811.087	611.722	512.429	1634.53	1403.27	1518.53	1314.19	1433.95	1331.65	1222.91	1421.34	1435.08	1054.5	1105.47	1168.78	1323.57	Camta1	calmodulin binding transcription activator 1	4	151001779	151946333	-1	8533
ENSMUSG00000014599	474.643	524.188	282.079	717.449	817.704	854.289	758.208	855.857	903.637	911.114	1234.34	570.721	599.947	524.253	819.483	818.216	919.637	963.798	811.416	626.932	648.404	814.431	750.547	686.332	Csf1	colony stimulating factor 1 (macrophage)	3	107648364	107667785	-1	3058
ENSMUSG00000014601	343.048	339.574	186.808	401.622	503.282	390.802	364.395	383.424	369.471	407.814	453.344	362.378	369.459	329.272	425.327	377.729	402.165	444.496	407.069	385.804	358.978	349.741	340.31	310.946	Strip1	striatin interacting protein 1	3	107519848	107539010	-1	1550
ENSMUSG00000014602	6.74848	26.7833	3.73615	31.0853	9.33926	14.1595	27.5194	10.2703	47.3681	54.827	35.4511	9.75064	4.51938	6.45632	35.1925	18.9457	14.0617	17.3462	14.9758	21.9207	44.8722	103.944	12.6534	8.1828	Kif1a	kinesin family member 1A	1	92943186	93029673	-1	8206
ENSMUSG00000014603	0	0	0	0	0	0	0	0	0.728739	0	0	0	0	0	0	0	0	0	0	0	0	0	0	0	Alx3	aristaless-like homeobox 3	3	107502347	107513092	1	1874
[truncated: 53,851 more rows]

## Sheet: STable5
Supplementary Table 5: List of 118 significant differentially expressed genes (DEGs) identified using DESeq2 by comparing post week 4 after irradiated between KO and WT (each has 3 replicates). The threshold cut-off for significance is padj (Benjamini-Hochberg correction) < 0.05 & abs(log2FoldChange) >= 0.6 (equals 1.5-fold change). This list is also applied to GeneOntology analysis as input.
[truncated: 119 more rows]

[truncated: 10 more sheets: STable6, STable7, STable8, STable9, STable10, STable11, STable12, STable13, STable14, STable15]
